# Supplementary material for: A Comparative Study of Mouse Hepatic and Intestinal Gene Expression Profiles under PPARα Knockout by Gene Set Enrichment Analysis
Source: PPAR Res. 2011 Jul 27;2011:629728. doi: 10.1155/2011/629728 (PMC3147148; doi:10.1155/2011/629728)
Supplement: Supplementary file 1 — Additional file 1 Significantly identified pathways in each study. Additional file 2 The overlapped pathways in each comparison of PPARα dependent studies. Additional file 3 The overlapped pathways in each comparison of PPARα independent studies. Additional file 4 Candidate genes for highly common down- and up-regulated pathways in each study. [file 629728.f1.zip]

Archive with 4 entries (4 files):
- 629728.f1/Additional file 1.xlsx
- 629728.f1/Additional file 2.xlsx
- 629728.f1/Additional file 3.xlsx
- 629728.f1/Additional file 4.xlsx
