# Supplementary material for: A Comparative Study of Mouse Hepatic and Intestinal Gene Expression Profiles under PPARα Knockout by Gene Set Enrichment Analysis
Source: PPAR Res. 2011 Jul 27;2011:629728. doi: 10.1155/2011/629728 (PMC3147148; doi:10.1155/2011/629728)
Supplement: Supplementary file 1 — Additional file 1 Significantly identified pathways in each study. Additional file 2 The overlapped pathways in each comparison of PPARα dependent studies. Additional file 3 The overlapped pathways in each comparison of PPARα independent studies. Additional file 4 Candidate genes for highly common down- and up-regulated pathways in each study. [file 629728.f1.zip › 629728.f1/Additional file 1.xlsx]

## Sheet: 5475
GSE5475
Study 1: Intestine- CT (KO/WT)			Study 2: Intestine-WY (KO/WT)			Study 5: Intestine-WT (CT/WY)			Study 6: Intestine-KO (CT/WY)
rank	highC pathways (35)	lowC pathways (25)	rank	highC pathways (80)	lowC pathways (62)	rank	highC pathways (86)	lowC pathways (50)	rank	highC pathways (46)	lowC pathways (37)
1	00361: gamma-Hexachlorocyclohexane degradation	00030: Pentose phosphate pathway	1	00230: Purine metabolism	00010: Glycolysis / Gluconeogenesis	1	00230: Purine metabolism	00010: Glycolysis / Gluconeogenesis	1	00052: Galactose metabolism	00010: Glycolysis / Gluconeogenesis
2	00511: Other glycan degradation	00071: Fatty acid metabolism	2	00240: Pyrimidine metabolism	00020: Citrate cycle (TCA cycle)	2	00240: Pyrimidine metabolism	00020: Citrate cycle (TCA cycle)	2	00260: Glycine, serine and threonine metabolism	00020: Citrate cycle (TCA cycle)
3	00563: Glycosylphosphatidylinositol(GPI)-anchor biosynthesis	00120: Primary bile acid biosynthesis	3	00330: Arginine and proline metabolism	00030: Pentose phosphate pathway	3	00260: Glycine, serine and threonine metabolism	00030: Pentose phosphate pathway	3	00510: N-Glycan biosynthesis	00030: Pentose phosphate pathway
4	00600: Sphingolipid metabolism	00150: Androgen and estrogen metabolism	4	00510: N-Glycan biosynthesis	00040: Pentose and glucuronate interconversions	4	00512: O-Glycan biosynthesis	00040: Pentose and glucuronate interconversions	4	00532: Chondroitin sulfate biosynthesis	00040: Pentose and glucuronate interconversions
5	00670: One carbon pool by folate	00380: Tryptophan metabolism	5	00511: Other glycan degradation	00051: Fructose and mannose metabolism	5	00562: Inositol phosphate metabolism	00051: Fructose and mannose metabolism	5	00534: Heparan sulfate biosynthesis	00051: Fructose and mannose metabolism
6	00970: Aminoacyl-tRNA biosynthesis	00620: Pyruvate metabolism	6	00512: O-Glycan biosynthesis	00052: Galactose metabolism	6	00603: Glycosphingolipid biosynthesis - globo series	00052: Galactose metabolism	6	00563: Glycosylphosphatidylinositol(GPI)-anchor biosynthesis	00053: Ascorbate and aldarate metabolism
7	03020: RNA polymerase	00770: Pantothenate and CoA biosynthesis	7	00520: Amino sugar and nucleotide sugar metabolism	00053: Ascorbate and aldarate metabolism	7	00604: Glycosphingolipid biosynthesis - ganglio series	00053: Ascorbate and aldarate metabolism	7	00601: Glycosphingolipid biosynthesis - lacto and neolacto series	00071: Fatty acid metabolism
8	03022: Basal transcription factors	01040: Biosynthesis of unsaturated fatty acids	8	00531: Glycosaminoglycan degradation	00071: Fatty acid metabolism	8	00670: One carbon pool by folate	00071: Fatty acid metabolism	8	00604: Glycosphingolipid biosynthesis - ganglio series	00100: Steroid biosynthesis
9	03030: DNA replication	03320: PPAR signaling pathway	9	00562: Inositol phosphate metabolism	00100: Steroid biosynthesis	9	00740: Riboflavin metabolism	00100: Steroid biosynthesis	9	00670: One carbon pool by folate	00120: Primary bile acid biosynthesis
10	03430: Mismatch repair	04270: Vascular smooth muscle contraction	10	00603: Glycosphingolipid biosynthesis - globo series	00120: Primary bile acid biosynthesis	10	00760: Nicotinate and nicotinamide metabolism	00120: Primary bile acid biosynthesis	10	00970: Aminoacyl-tRNA biosynthesis	00270: Cysteine and methionine metabolism
11	03440: Homologous recombination	04670: Leukocyte transendothelial migration	11	00670: One carbon pool by folate	00140: C21-Steroid hormone metabolism	11	03022: Basal transcription factors	00140: C21-Steroid hormone metabolism	11	03030: DNA replication	00280: Valine, leucine and isoleucine degradation
12	04012: ErbB signaling pathway	04742: Taste transduction	12	00740: Riboflavin metabolism	00150: Androgen and estrogen metabolism	12	03030: DNA replication	00190: Oxidative phosphorylation	12	03430: Mismatch repair	00480: Glutathione metabolism
13	04070: Phosphatidylinositol signaling system	05340: Primary immunodeficiency	13	00760: Nicotinate and nicotinamide metabolism	00190: Oxidative phosphorylation	13	03410: Base excision repair	00250: Alanine, aspartate and glutamate metabolism	13	04020: Calcium signaling pathway	00520: Amino sugar and nucleotide sugar metabolism
14	04130: SNARE interactions in vesicular transport	04510: Focal adhesion	14	00970: Aminoacyl-tRNA biosynthesis	00250: Alanine, aspartate and glutamate metabolism	14	03430: Mismatch repair	00280: Valine, leucine and isoleucine degradation	14	04060: Cytokine-cytokine receptor interaction	00531: Glycosaminoglycan degradation
15	04142: Lysosome	04512: ECM-receptor interaction	15	03018: RNA degradation	00280: Valine, leucine and isoleucine degradation	15	03440: Homologous recombination	00310: Lysine degradation	15	04070: Phosphatidylinositol signaling system	00591: Linoleic acid metabolism
16	04144: Endocytosis	04640: Hematopoietic cell lineage	16	03020: RNA polymerase	00310: Lysine degradation	16	04010: MAPK signaling pathway	00350: Tyrosine metabolism	16	04080: Neuroactive ligand-receptor interaction	00620: Pyruvate metabolism
17	04150: mTOR signaling pathway	04660: T cell receptor signaling pathway	17	03022: Basal transcription factors	00350: Tyrosine metabolism	17	04012: ErbB signaling pathway	00410: beta-Alanine metabolism	17	04210: Apoptosis	00630: Glyoxylate and dicarboxylate metabolism
18	04320: Dorso-ventral axis formation	00710: Carbon fixation in photosynthetic organisms	18	03030: DNA replication	00380: Tryptophan metabolism	18	04020: Calcium signaling pathway	00480: Glutathione metabolism	18	04310: Wnt signaling pathway	00640: Propanoate metabolism
19	04330: Notch signaling pathway	01061: Biosynthesis of phenylpropanoids	19	03410: Base excision repair	00410: beta-Alanine metabolism	19	04060: Cytokine-cytokine receptor interaction	00561: Glycerolipid metabolism	19	04340: Hedgehog signaling pathway	00740: Riboflavin metabolism
20	04540: Gap junction	01064: Biosynthesis of alkaloids derived from ornithine, lysine and nicotinic acid	20	03420: Nucleotide excision repair	00480: Glutathione metabolism	20	04062: Chemokine signaling pathway	00564: Glycerophospholipid metabolism	20	04370: VEGF signaling pathway	00830: Retinol metabolism
21	04620: Toll-like receptor signaling pathway	00630: Glyoxylate and dicarboxylate metabolism	21	03430: Mismatch repair	00500: Starch and sucrose metabolism	21	04070: Phosphatidylinositol signaling system	00590: Arachidonic acid metabolism	21	04512: ECM-receptor interaction	00910: Nitrogen metabolism
22	04622: RIG-I-like receptor signaling pathway	00053: Ascorbate and aldarate metabolism	22	03440: Homologous recombination	00532: Chondroitin sulfate biosynthesis	22	04110: Cell cycle	00591: Linoleic acid metabolism	22	04514: Cell adhesion molecules (CAMs)	00980: Metabolism of xenobiotics by cytochrome P450
23	04720: Long-term potentiation	00410: beta-Alanine metabolism	23	04010: MAPK signaling pathway	00561: Glycerolipid metabolism	23	04115: p53 signaling pathway	00600: Sphingolipid metabolism	23	04612: Antigen processing and presentation	00982: Drug metabolism - cytochrome P450
24	04722: Neurotrophin signaling pathway	00561: Glycerolipid metabolism	24	04012: ErbB signaling pathway	00564: Glycerophospholipid metabolism	24	04120: Ubiquitin mediated proteolysis	00620: Pyruvate metabolism	24	04614: Renin-angiotensin system	01040: Biosynthesis of unsaturated fatty acids
25	04730: Long-term depression	00910: Nitrogen metabolism	25	04062: Chemokine signaling pathway	00590: Arachidonic acid metabolism	25	04144: Endocytosis	00632: Benzoate degradation via CoA ligation	25	04620: Toll-like receptor signaling pathway	01061: Biosynthesis of phenylpropanoids
26	04910: Insulin signaling pathway		26	04070: Phosphatidylinositol signaling system	00591: Linoleic acid metabolism	26	04150: mTOR signaling pathway	00640: Propanoate metabolism	26	04630: Jak-STAT signaling pathway	01062: Biosynthesis of terpenoids and steroids
27	04912: GnRH signaling pathway		27	04110: Cell cycle	00592: alpha-Linolenic acid metabolism	27	04210: Apoptosis	00650: Butanoate metabolism	27	04640: Hematopoietic cell lineage	01063: Biosynthesis of alkaloids derived from shikimate pathway
28	05211: Renal cell carcinoma		28	04115: p53 signaling pathway	00620: Pyruvate metabolism	28	04270: Vascular smooth muscle contraction	00710: Carbon fixation in photosynthetic organisms	28	04650: Natural killer cell mediated cytotoxicity	01064: Biosynthesis of alkaloids derived from ornithine, lysine and nicotinic acid
29	05213: Endometrial cancer		29	04120: Ubiquitin mediated proteolysis	00630: Glyoxylate and dicarboxylate metabolism	29	04310: Wnt signaling pathway	00770: Pantothenate and CoA biosynthesis	29	04662: B cell receptor signaling pathway	01065: Biosynthesis of alkaloids derived from histidine and purine
30	05214: Glioma		30	04130: SNARE interactions in vesicular transport	00632: Benzoate degradation via CoA ligation	30	04320: Dorso-ventral axis formation	00830: Retinol metabolism	30	04730: Long-term depression	01066: Biosynthesis of alkaloids derived from terpenoid and polyketide
31	05215: Prostate cancer		31	04142: Lysosome	00640: Propanoate metabolism	31	04330: Notch signaling pathway	00860: Porphyrin and chlorophyll metabolism	31	04742: Taste transduction	01070: Biosynthesis of plant hormones
32	05218: Melanoma		32	04144: Endocytosis	00650: Butanoate metabolism	32	04340: Hedgehog signaling pathway	00900: Terpenoid backbone biosynthesis	32	04912: GnRH signaling pathway	03320: PPAR signaling pathway
33	05219: Bladder cancer		33	04210: Apoptosis	00710: Carbon fixation in photosynthetic organisms	33	04350: TGF-beta signaling pathway	00903: Limonene and pinene degradation	33	04916: Melanogenesis	04130: SNARE interactions in vesicular transport
34	05221: Acute myeloid leukemia		34	04320: Dorso-ventral axis formation	00770: Pantothenate and CoA biosynthesis	34	04360: Axon guidance	00980: Metabolism of xenobiotics by cytochrome P450	34	04930: Type II diabetes mellitus	04140: Regulation of autophagy
35	05223: Non-small cell lung cancer		35	04330: Notch signaling pathway	00830: Retinol metabolism	35	04370: VEGF signaling pathway	00982: Drug metabolism - cytochrome P450	35	04940: Type I diabetes mellitus	04142: Lysosome
			36	04350: TGF-beta signaling pathway	00860: Porphyrin and chlorophyll metabolism	36	04510: Focal adhesion	00983: Drug metabolism - other enzymes	36	05010: Alzheimer's disease	04144: Endocytosis
			37	04370: VEGF signaling pathway	00900: Terpenoid backbone biosynthesis	37	04512: ECM-receptor interaction	01040: Biosynthesis of unsaturated fatty acids	37	05200: Pathways in cancer	05211: Renal cell carcinoma
			38	04510: Focal adhesion	00903: Limonene and pinene degradation	38	04514: Cell adhesion molecules (CAMs)	01061: Biosynthesis of phenylpropanoids	38	05217: Basal cell carcinoma
			39	04514: Cell adhesion molecules (CAMs)	00980: Metabolism of xenobiotics by cytochrome P450	39	04520: Adherens junction	01062: Biosynthesis of terpenoids and steroids	39	05221: Acute myeloid leukemia
			40	04520: Adherens junction	00982: Drug metabolism - cytochrome P450	40	04530: Tight junction	01063: Biosynthesis of alkaloids derived from shikimate pathway	40	05320: Autoimmune thyroid disease
			41	04530: Tight junction	00983: Drug metabolism - other enzymes	41	04540: Gap junction	01064: Biosynthesis of alkaloids derived from ornithine, lysine and nicotinic acid	41	05322: Systemic lupus erythematosus
			42	04540: Gap junction	01040: Biosynthesis of unsaturated fatty acids	42	04610: Complement and coagulation cascades	01065: Biosynthesis of alkaloids derived from histidine and purine	42	05330: Allograft rejection
			43	04612: Antigen processing and presentation	01061: Biosynthesis of phenylpropanoids	43	04612: Antigen processing and presentation	01066: Biosynthesis of alkaloids derived from terpenoid and polyketide	43	05332: Graft-versus-host disease
			44	04614: Renin-angiotensin system	01062: Biosynthesis of terpenoids and steroids	44	04614: Renin-angiotensin system	01070: Biosynthesis of plant hormones	44	05340: Primary immunodeficiency
			45	04620: Toll-like receptor signaling pathway	01063: Biosynthesis of alkaloids derived from shikimate pathway	45	04620: Toll-like receptor signaling pathway	01100: Metabolic pathways	45	05410: Hypertrophic cardiomyopathy (HCM)
			46	04622: RIG-I-like receptor signaling pathway	01064: Biosynthesis of alkaloids derived from ornithine, lysine and nicotinic acid	46	04622: RIG-I-like receptor signaling pathway	02010: ABC transporters	46	05412: Arrhythmogenic right ventricular cardiomyopathy (ARVC)
			47	04630: Jak-STAT signaling pathway	01065: Biosynthesis of alkaloids derived from histidine and purine	47	04630: Jak-STAT signaling pathway	03320: PPAR signaling pathway
			48	04650: Natural killer cell mediated cytotoxicity	01066: Biosynthesis of alkaloids derived from terpenoid and polyketide	48	04640: Hematopoietic cell lineage	04142: Lysosome
			49	04660: T cell receptor signaling pathway	01070: Biosynthesis of plant hormones	49	04650: Natural killer cell mediated cytotoxicity	04920: Adipocytokine signaling pathway
			50	04662: B cell receptor signaling pathway	01100: Metabolic pathways	50	04660: T cell receptor signaling pathway	05012: Parkinson's disease
			51	04666: Fc gamma R-mediated phagocytosis	02010: ABC transporters	51	04662: B cell receptor signaling pathway
			52	04670: Leukocyte transendothelial migration	03320: PPAR signaling pathway	52	04664: Fc epsilon RI signaling pathway
			53	04710: Circadian rhythm - mammal	04020: Calcium signaling pathway	53	04666: Fc gamma R-mediated phagocytosis
			54	04720: Long-term potentiation	04080: Neuroactive ligand-receptor interaction	54	04670: Leukocyte transendothelial migration
			55	04722: Neurotrophin signaling pathway	04260: Cardiac muscle contraction	55	04720: Long-term potentiation
			56	04810: Regulation of actin cytoskeleton	04920: Adipocytokine signaling pathway	56	04722: Neurotrophin signaling pathway
			57	04910: Insulin signaling pathway	05012: Parkinson's disease	57	04730: Long-term depression
			58	04912: GnRH signaling pathway	05410: Hypertrophic cardiomyopathy (HCM)	58	04740: Olfactory transduction
			59	04930: Type II diabetes mellitus	00601: Glycosphingolipid biosynthesis - lacto and neolacto series	59	04742: Taste transduction
			60	04940: Type I diabetes mellitus	05010: Alzheimer's disease	60	04810: Regulation of actin cytoskeleton
			61	04950: Maturity onset diabetes of the young	05016: Huntington's disease	61	04912: GnRH signaling pathway
			62	05020: Prion diseases	00340: Histidine metabolism	62	04916: Melanogenesis
			63	05200: Pathways in cancer		63	04940: Type I diabetes mellitus
			64	05210: Colorectal cancer		64	04950: Maturity onset diabetes of the young
			65	05211: Renal cell carcinoma		65	05014: Amyotrophic lateral sclerosis (ALS)
			66	05212: Pancreatic cancer		66	05020: Prion diseases
			67	05213: Endometrial cancer		67	05200: Pathways in cancer
			68	05214: Glioma		68	05210: Colorectal cancer
			69	05215: Prostate cancer		69	05212: Pancreatic cancer
			70	05216: Thyroid cancer		70	05213: Endometrial cancer
			71	05218: Melanoma		71	05214: Glioma
			72	05219: Bladder cancer		72	05215: Prostate cancer
			73	05220: Chronic myeloid leukemia		73	05216: Thyroid cancer
			74	05221: Acute myeloid leukemia		74	05217: Basal cell carcinoma
			75	05222: Small cell lung cancer		75	05219: Bladder cancer
			76	05223: Non-small cell lung cancer		76	05221: Acute myeloid leukemia
			77	05322: Systemic lupus erythematosus		77	05222: Small cell lung cancer
			78	05332: Graft-versus-host disease		78	05223: Non-small cell lung cancer
			79	05340: Primary immunodeficiency		79	05310: Asthma
			80	05412: Arrhythmogenic right ventricular cardiomyopathy (ARVC)		80	05320: Autoimmune thyroid disease
						81	05322: Systemic lupus erythematosus
						82	05330: Allograft rejection
						83	05332: Graft-versus-host disease
						84	05340: Primary immunodeficiency
						85	05410: Hypertrophic cardiomyopathy (HCM)
						86	05412: Arrhythmogenic right ventricular cardiomyopathy (ARVC)

## Sheet: 8295
GSE8295
Study 3: Liver- CT (KO/WT)			Study 4: Liver- WY (KO/WT)			Study 7: Liver-WT (CT/WY)			Study 8: Liver- KO (CT/WY)
rank	highC pathways (45)	lowC pathways (29)	rank	highC pathways (62)	lowC pathways (74)	rank	highC pathways (52)	lowC pathways (68)	rank	highC pathways (9)	lowC pathways (15)
1	00100: Steroid biosynthesis	00052: Galactose metabolism	1	00040: Pentose and glucuronate interconversions	00010: Glycolysis / Gluconeogenesis	1	00040: Pentose and glucuronate interconversions	00010: Glycolysis / Gluconeogenesis	1	00533: Keratan sulfate biosynthesis	00010: Glycolysis / Gluconeogenesis
2	00140: C21-Steroid hormone metabolism	00071: Fatty acid metabolism	2	00051: Fructose and mannose metabolism	00020: Citrate cycle (TCA cycle)	2	00120: Primary bile acid biosynthesis	00020: Citrate cycle (TCA cycle)	2	00534: Heparan sulfate biosynthesis	00053: Ascorbate and aldarate metabolism
3	00150: Androgen and estrogen metabolism	00120: Primary bile acid biosynthesis	3	00053: Ascorbate and aldarate metabolism	00030: Pentose phosphate pathway	3	00140: C21-Steroid hormone metabolism	00030: Pentose phosphate pathway	3	04210: Apoptosis	00071: Fatty acid metabolism
4	00270: Cysteine and methionine metabolism	00280: Valine, leucine and isoleucine degradation	4	00120: Primary bile acid biosynthesis	00052: Galactose metabolism	4	00150: Androgen and estrogen metabolism	00071: Fatty acid metabolism	4	04610: Complement and coagulation cascades	00410: beta-Alanine metabolism
5	00450: Selenoamino acid metabolism	00350: Tyrosine metabolism	5	00140: C21-Steroid hormone metabolism	00071: Fatty acid metabolism	5	00260: Glycine, serine and threonine metabolism	00190: Oxidative phosphorylation	5	04810: Regulation of actin cytoskeleton	00480: Glutathione metabolism
6	00511: Other glycan degradation	00380: Tryptophan metabolism	6	00150: Androgen and estrogen metabolism	00190: Oxidative phosphorylation	6	00270: Cysteine and methionine metabolism	00230: Purine metabolism	6	05200: Pathways in cancer	00520: Amino sugar and nucleotide sugar metabolism
7	00600: Sphingolipid metabolism	00410: beta-Alanine metabolism	7	00250: Alanine, aspartate and glutamate metabolism	00230: Purine metabolism	7	00330: Arginine and proline metabolism	00240: Pyrimidine metabolism	7	05215: Prostate cancer	00561: Glycerolipid metabolism
8	00740: Riboflavin metabolism	00561: Glycerolipid metabolism	8	00260: Glycine, serine and threonine metabolism	00240: Pyrimidine metabolism	8	00361: gamma-Hexachlorocyclohexane degradation	00280: Valine, leucine and isoleucine degradation	8	05222: Small cell lung cancer	00564: Glycerophospholipid metabolism
9	00760: Nicotinate and nicotinamide metabolism	00564: Glycerophospholipid metabolism	9	00270: Cysteine and methionine metabolism	00280: Valine, leucine and isoleucine degradation	9	00450: Selenoamino acid metabolism	00310: Lysine degradation	9	05322: Systemic lupus erythematosus	00565: Ether lipid metabolism
10	00860: Porphyrin and chlorophyll metabolism	00590: Arachidonic acid metabolism	10	00330: Arginine and proline metabolism	00310: Lysine degradation	10	00500: Starch and sucrose metabolism	00340: Histidine metabolism	10		00590: Arachidonic acid metabolism
11	04010: MAPK signaling pathway	00601: Glycosphingolipid biosynthesis - lacto and neolacto series	11	00361: gamma-Hexachlorocyclohexane degradation	00350: Tyrosine metabolism	11	00533: Keratan sulfate biosynthesis	00350: Tyrosine metabolism	11		00592: alpha-Linolenic acid metabolism
12	04110: Cell cycle	00620: Pyruvate metabolism	12	00450: Selenoamino acid metabolism	00360: Phenylalanine metabolism	12	00534: Heparan sulfate biosynthesis	00360: Phenylalanine metabolism	12		00640: Propanoate metabolism
13	04120: Ubiquitin mediated proteolysis	00632: Benzoate degradation via CoA ligation	13	00480: Glutathione metabolism	00380: Tryptophan metabolism	13	00563: Glycosylphosphatidylinositol(GPI)-anchor biosynthesis	00380: Tryptophan metabolism	13		00980: Metabolism of xenobiotics by cytochrome P450
14	04142: Lysosome	00640: Propanoate metabolism	14	00500: Starch and sucrose metabolism	00410: beta-Alanine metabolism	14	00590: Arachidonic acid metabolism	00410: beta-Alanine metabolism	14		00040: Pentose and glucuronate interconversions
15	04144: Endocytosis	00650: Butanoate metabolism	15	00510: N-Glycan biosynthesis	00533: Keratan sulfate biosynthesis	15	00591: Linoleic acid metabolism	00520: Amino sugar and nucleotide sugar metabolism	15		00903: Limonene and pinene degradation
16	04210: Apoptosis	00770: Pantothenate and CoA biosynthesis	16	00511: Other glycan degradation	00561: Glycerolipid metabolism	16	00670: One carbon pool by folate	00561: Glycerolipid metabolism
17	04270: Vascular smooth muscle contraction	00790: Folate biosynthesis	17	00520: Amino sugar and nucleotide sugar metabolism	00563: Glycosylphosphatidylinositol(GPI)-anchor biosynthesis	17	00740: Riboflavin metabolism	00564: Glycerophospholipid metabolism
18	04350: TGF-beta signaling pathway	00830: Retinol metabolism	18	00531: Glycosaminoglycan degradation	00564: Glycerophospholipid metabolism	18	00830: Retinol metabolism	00565: Ether lipid metabolism
19	04370: VEGF signaling pathway	00903: Limonene and pinene degradation	19	00534: Heparan sulfate biosynthesis	00565: Ether lipid metabolism	19	00860: Porphyrin and chlorophyll metabolism	00592: alpha-Linolenic acid metabolism
20	04510: Focal adhesion	00980: Metabolism of xenobiotics by cytochrome P450	20	00591: Linoleic acid metabolism	00592: alpha-Linolenic acid metabolism	20	00910: Nitrogen metabolism	00600: Sphingolipid metabolism
21	04520: Adherens junction	00983: Drug metabolism - other enzymes	21	00601: Glycosphingolipid biosynthesis - lacto and neolacto series	00600: Sphingolipid metabolism	21	00980: Metabolism of xenobiotics by cytochrome P450	00620: Pyruvate metabolism
22	04540: Gap junction	01040: Biosynthesis of unsaturated fatty acids	22	00603: Glycosphingolipid biosynthesis - globo series	00620: Pyruvate metabolism	22	00982: Drug metabolism - cytochrome P450	00630: Glyoxylate and dicarboxylate metabolism
23	04610: Complement and coagulation cascades	01100: Metabolic pathways	23	00604: Glycosphingolipid biosynthesis - ganglio series	00630: Glyoxylate and dicarboxylate metabolism	23	00983: Drug metabolism - other enzymes	00632: Benzoate degradation via CoA ligation
24	04612: Antigen processing and presentation	03320: PPAR signaling pathway	24	00670: One carbon pool by folate	00632: Benzoate degradation via CoA ligation	24	04060: Cytokine-cytokine receptor interaction	00640: Propanoate metabolism
25	04622: RIG-I-like receptor signaling pathway	03440: Homologous recombination	25	00740: Riboflavin metabolism	00640: Propanoate metabolism	25	04062: Chemokine signaling pathway	00650: Butanoate metabolism
26	04666: Fc gamma R-mediated phagocytosis	04260: Cardiac muscle contraction	26	00830: Retinol metabolism	00650: Butanoate metabolism	26	04070: Phosphatidylinositol signaling system	00710: Carbon fixation in photosynthetic organisms
27	04670: Leukocyte transendothelial migration	04940: Type I diabetes mellitus	27	00860: Porphyrin and chlorophyll metabolism	00710: Carbon fixation in photosynthetic organisms	27	04080: Neuroactive ligand-receptor interaction	00770: Pantothenate and CoA biosynthesis
28	04720: Long-term potentiation	05320: Autoimmune thyroid disease	28	00910: Nitrogen metabolism	00760: Nicotinate and nicotinamide metabolism	28	04144: Endocytosis	00900: Terpenoid backbone biosynthesis
29	04722: Neurotrophin signaling pathway	05330: Allograft rejection	29	00980: Metabolism of xenobiotics by cytochrome P450	00770: Pantothenate and CoA biosynthesis	29	04330: Notch signaling pathway	00903: Limonene and pinene degradation
30	04810: Regulation of actin cytoskeleton		30	00982: Drug metabolism - cytochrome P450	00790: Folate biosynthesis	30	04350: TGF-beta signaling pathway	00970: Aminoacyl-tRNA biosynthesis
31	04910: Insulin signaling pathway		31	04020: Calcium signaling pathway	00900: Terpenoid backbone biosynthesis	31	04360: Axon guidance	01040: Biosynthesis of unsaturated fatty acids
32	04912: GnRH signaling pathway		32	04060: Cytokine-cytokine receptor interaction	00903: Limonene and pinene degradation	32	04514: Cell adhesion molecules (CAMs)	01061: Biosynthesis of phenylpropanoids
33	05014: Amyotrophic lateral sclerosis (ALS)		33	04062: Chemokine signaling pathway	00970: Aminoacyl-tRNA biosynthesis	33	04520: Adherens junction	01062: Biosynthesis of terpenoids and steroids
34	05020: Prion diseases		34	04080: Neuroactive ligand-receptor interaction	01040: Biosynthesis of unsaturated fatty acids	34	04540: Gap junction	01063: Biosynthesis of alkaloids derived from shikimate pathway
35	05200: Pathways in cancer		35	04142: Lysosome	01061: Biosynthesis of phenylpropanoids	35	04610: Complement and coagulation cascades	01064: Biosynthesis of alkaloids derived from ornithine, lysine and nicotinic acid
36	05211: Renal cell carcinoma		36	04144: Endocytosis	01062: Biosynthesis of terpenoids and steroids	36	04612: Antigen processing and presentation	01065: Biosynthesis of alkaloids derived from histidine and purine
37	05212: Pancreatic cancer		37	04320: Dorso-ventral axis formation	01063: Biosynthesis of alkaloids derived from shikimate pathway	37	04630: Jak-STAT signaling pathway	01066: Biosynthesis of alkaloids derived from terpenoid and polyketide
38	05213: Endometrial cancer		38	04330: Notch signaling pathway	01064: Biosynthesis of alkaloids derived from ornithine, lysine and nicotinic acid	38	04662: B cell receptor signaling pathway	01070: Biosynthesis of plant hormones
39	05215: Prostate cancer		39	04340: Hedgehog signaling pathway	01065: Biosynthesis of alkaloids derived from histidine and purine	39	04666: Fc gamma R-mediated phagocytosis	01100: Metabolic pathways
40	05218: Melanoma		40	04350: TGF-beta signaling pathway	01066: Biosynthesis of alkaloids derived from terpenoid and polyketide	40	04670: Leukocyte transendothelial migration	02010: ABC transporters
41	05220: Chronic myeloid leukemia		41	04360: Axon guidance	01070: Biosynthesis of plant hormones	41	04740: Olfactory transduction	03010: Ribosome
42	05221: Acute myeloid leukemia		42	04510: Focal adhesion	01100: Metabolic pathways	42	04810: Regulation of actin cytoskeleton	03018: RNA degradation
43	05222: Small cell lung cancer		43	04514: Cell adhesion molecules (CAMs)	02010: ABC transporters	43	04916: Melanogenesis	03020: RNA polymerase
44	05223: Non-small cell lung cancer		44	04520: Adherens junction	03010: Ribosome	44	04930: Type II diabetes mellitus	03030: DNA replication
45	05322: Systemic lupus erythematosus		45	04540: Gap junction	03020: RNA polymerase	45	04940: Type I diabetes mellitus	03050: Proteasome
			46	04610: Complement and coagulation cascades	03030: DNA replication	46	04950: Maturity onset diabetes of the young	03320: PPAR signaling pathway
			47	04612: Antigen processing and presentation	03050: Proteasome	47	05020: Prion diseases	03410: Base excision repair
			48	04630: Jak-STAT signaling pathway	03320: PPAR signaling pathway	48	05310: Asthma	03420: Nucleotide excision repair
			49	04650: Natural killer cell mediated cytotoxicity	03410: Base excision repair	49	05320: Autoimmune thyroid disease	03430: Mismatch repair
			50	04660: T cell receptor signaling pathway	03420: Nucleotide excision repair	50	05322: Systemic lupus erythematosus	03440: Homologous recombination
			51	04662: B cell receptor signaling pathway	03430: Mismatch repair	51	05330: Allograft rejection	04012: ErbB signaling pathway
			52	04666: Fc gamma R-mediated phagocytosis	03440: Homologous recombination	52	05332: Graft-versus-host disease	04110: Cell cycle
			53	04670: Leukocyte transendothelial migration	03450: Non-homologous end-joining	53		04115: p53 signaling pathway
			54	04710: Circadian rhythm - mammal	04012: ErbB signaling pathway	54		04120: Ubiquitin mediated proteolysis
			55	04740: Olfactory transduction	04110: Cell cycle	55		04260: Cardiac muscle contraction
			56	04810: Regulation of actin cytoskeleton	04115: p53 signaling pathway	56		04270: Vascular smooth muscle contraction
			57	04916: Melanogenesis	04150: mTOR signaling pathway	57		04370: VEGF signaling pathway
			58	04950: Maturity onset diabetes of the young	04260: Cardiac muscle contraction	58		04640: Hematopoietic cell lineage
			59	05020: Prion diseases	04270: Vascular smooth muscle contraction	59		04730: Long-term depression
			60	05320: Autoimmune thyroid disease	04640: Hematopoietic cell lineage	60		04920: Adipocytokine signaling pathway
			61	05322: Systemic lupus erythematosus	04722: Neurotrophin signaling pathway	61		05010: Alzheimer's disease
			62	05340: Primary immunodeficiency	04910: Insulin signaling pathway	62		05012: Parkinson's disease
			63		04920: Adipocytokine signaling pathway	63		05014: Amyotrophic lateral sclerosis (ALS)
			64		05010: Alzheimer's disease	64		05016: Huntington's disease
			65		05012: Parkinson's disease	65		05222: Small cell lung cancer
			66		05014: Amyotrophic lateral sclerosis (ALS)	66		05223: Non-small cell lung cancer
			67		05016: Huntington's disease	67		00052: Galactose metabolism
			68		05210: Colorectal cancer	68		04150: mTOR signaling pathway
			69		05214: Glioma
			70		05216: Thyroid cancer
			71		05219: Bladder cancer
			72		05220: Chronic myeloid leukemia
			73		05222: Small cell lung cancer
			74		05412: Arrhythmogenic right ventricular cardiomyopathy (ARVC)
