# Supplementary material for: A Comparative Study of Mouse Hepatic and Intestinal Gene Expression Profiles under PPARα Knockout by Gene Set Enrichment Analysis
Source: PPAR Res. 2011 Jul 27;2011:629728. doi: 10.1155/2011/629728 (PMC3147148; doi:10.1155/2011/629728)
Supplement: Supplementary file 1 — Additional file 1 Significantly identified pathways in each study. Additional file 2 The overlapped pathways in each comparison of PPARα dependent studies. Additional file 3 The overlapped pathways in each comparison of PPARα independent studies. Additional file 4 Candidate genes for highly common down- and up-regulated pathways in each study. [file 629728.f1.zip › 629728.f1/Additional file 2.xlsx]

## Sheet: for up pathways
A: up regulated pathways in study 1; B:up regulated pathways in study 2; C:up regulated pathways in study 3; D:up regulated pathways in study 4
AB (30)	AC (16)	AD (8)	BC (35)	BD (31)	CD (20)	ABC (15)	ABD (8)	ACD (8)	BCD (31)	ABCD (4)
00511: Other glycan degradation	00511: Other glycan degradation	00361: gamma-Hexachlorocyclohexane degradation	00511: Other glycan degradation	00330: Arginine and proline metabolism	00140: C21-Steroid hormone metabolism	00511: Other glycan degradation	00361: gamma-Hexachlorocyclohexane degradation	00361: gamma-Hexachlorocyclohexane degradation	00330: Arginine and proline metabolism	00511: Other glycan degradation
00670: One carbon pool by folate	00600: Sphingolipid metabolism	00511: Other glycan degradation	00740: Riboflavin metabolism	00510: N-Glycan biosynthesis	00150: Androgen and estrogen metabolism	04142: Lysosome	00511: Other glycan degradation	00511: Other glycan degradation	00510: N-Glycan biosynthesis	04142: Lysosome
00970: Aminoacyl-tRNA biosynthesis	04142: Lysosome	00670: One carbon pool by folate	00760: Nicotinate and nicotinamide metabolism	00511: Other glycan degradation	00270: Cysteine and methionine metabolism	04144: Endocytosis	00670: One carbon pool by folate	00670: One carbon pool by folate	00511: Other glycan degradation	04144: Endocytosis
03020: RNA polymerase	04144: Endocytosis	04142: Lysosome	04010: MAPK signaling pathway	00520: Amino sugar and nucleotide sugar metabolism	00450: Selenoamino acid metabolism	04540: Gap junction	04142: Lysosome	04142: Lysosome	00520: Amino sugar and nucleotide sugar metabolism	04540: Gap junction
03022: Basal transcription factors	04540: Gap junction	04144: Endocytosis	04110: Cell cycle	00531: Glycosaminoglycan degradation	00511: Other glycan degradation	04622: RIG-I-like receptor signaling pathway	04144: Endocytosis	04144: Endocytosis	00531: Glycosaminoglycan degradation
03030: DNA replication	04622: RIG-I-like receptor signaling pathway	04320: Dorso-ventral axis formation	04120: Ubiquitin mediated proteolysis	00603: Glycosphingolipid biosynthesis - globo series	00740: Riboflavin metabolism	04720: Long-term potentiation	04320: Dorso-ventral axis formation	04320: Dorso-ventral axis formation	00603: Glycosphingolipid biosynthesis - globo series
03430: Mismatch repair	04720: Long-term potentiation	04330: Notch signaling pathway	04142: Lysosome	00670: One carbon pool by folate	00860: Porphyrin and chlorophyll metabolism	04722: Neurotrophin signaling pathway	04330: Notch signaling pathway	04330: Notch signaling pathway	00670: One carbon pool by folate
03440: Homologous recombination	04722: Neurotrophin signaling pathway	04540: Gap junction	04144: Endocytosis	00740: Riboflavin metabolism	04142: Lysosome	04910: Insulin signaling pathway	04540: Gap junction	04540: Gap junction	00740: Riboflavin metabolism
04012: ErbB signaling pathway	04910: Insulin signaling pathway		04210: Apoptosis	04062: Chemokine signaling pathway	04144: Endocytosis	04912: GnRH signaling pathway			04062: Chemokine signaling pathway
04070: Phosphatidylinositol signaling system	04912: GnRH signaling pathway		04350: TGF-beta signaling pathway	04142: Lysosome	04350: TGF-beta signaling pathway	05211: Renal cell carcinoma			04142: Lysosome
04130: SNARE interactions in vesicular transport	05211: Renal cell carcinoma		04370: VEGF signaling pathway	04144: Endocytosis	04510: Focal adhesion	05213: Endometrial cancer			04144: Endocytosis
04142: Lysosome	05213: Endometrial cancer		04510: Focal adhesion	04320: Dorso-ventral axis formation	04520: Adherens junction	05215: Prostate cancer			04320: Dorso-ventral axis formation
04144: Endocytosis	05215: Prostate cancer		04520: Adherens junction	04330: Notch signaling pathway	04540: Gap junction	05218: Melanoma			04330: Notch signaling pathway
04320: Dorso-ventral axis formation	05218: Melanoma		04540: Gap junction	04350: TGF-beta signaling pathway	04610: Complement and coagulation cascades	05221: Acute myeloid leukemia			04350: TGF-beta signaling pathway
04330: Notch signaling pathway	05221: Acute myeloid leukemia		04612: Antigen processing and presentation	04510: Focal adhesion	04612: Antigen processing and presentation	05223: Non-small cell lung cancer			04510: Focal adhesion
04540: Gap junction	05223: Non-small cell lung cancer		04622: RIG-I-like receptor signaling pathway	04514: Cell adhesion molecules (CAMs)	04666: Fc gamma R-mediated phagocytosis				04514: Cell adhesion molecules (CAMs)
04620: Toll-like receptor signaling pathway			04666: Fc gamma R-mediated phagocytosis	04520: Adherens junction	04670: Leukocyte transendothelial migration				04520: Adherens junction
04622: RIG-I-like receptor signaling pathway			04670: Leukocyte transendothelial migration	04540: Gap junction	04810: Regulation of actin cytoskeleton				04540: Gap junction
04720: Long-term potentiation			04720: Long-term potentiation	04612: Antigen processing and presentation	05020: Prion diseases				04612: Antigen processing and presentation
04722: Neurotrophin signaling pathway			04722: Neurotrophin signaling pathway	04630: Jak-STAT signaling pathway	05322: Systemic lupus erythematosus				04630: Jak-STAT signaling pathway
04910: Insulin signaling pathway			04810: Regulation of actin cytoskeleton	04650: Natural killer cell mediated cytotoxicity					04650: Natural killer cell mediated cytotoxicity
04912: GnRH signaling pathway			04910: Insulin signaling pathway	04660: T cell receptor signaling pathway					04660: T cell receptor signaling pathway
05211: Renal cell carcinoma			04912: GnRH signaling pathway	04662: B cell receptor signaling pathway					04662: B cell receptor signaling pathway
05213: Endometrial cancer			05020: Prion diseases	04666: Fc gamma R-mediated phagocytosis					04666: Fc gamma R-mediated phagocytosis
05214: Glioma			05200: Pathways in cancer	04670: Leukocyte transendothelial migration					04670: Leukocyte transendothelial migration
05215: Prostate cancer			05211: Renal cell carcinoma	04710: Circadian rhythm - mammal					04710: Circadian rhythm - mammal
05218: Melanoma			05212: Pancreatic cancer	04810: Regulation of actin cytoskeleton					04810: Regulation of actin cytoskeleton
05219: Bladder cancer			05213: Endometrial cancer	04950: Maturity onset diabetes of the young					04950: Maturity onset diabetes of the young
05221: Acute myeloid leukemia			05215: Prostate cancer	05020: Prion diseases					05020: Prion diseases
05223: Non-small cell lung cancer			05218: Melanoma	05322: Systemic lupus erythematosus					05322: Systemic lupus erythematosus
			05220: Chronic myeloid leukemia	05340: Primary immunodeficiency					05340: Primary immunodeficiency
			05221: Acute myeloid leukemia
			05222: Small cell lung cancer
			05223: Non-small cell lung cancer
			05322: Systemic lupus erythematosus

## Sheet: for down pathways
A: down regulated pathways in study 1; B:down regulated pathways in study 2; C:down regulated pathways in study 3; D:down regulated pathways in study 4
AB (16)	AC (9)	AD (15)	BC (24)	BD (39)	CD (20)	ABC (9)	ABD (15)	ACD (15)	BCD (39)	ABCD (8)
00030: Pentose phosphate pathway	00071: Fatty acid metabolism	00030: Pentose phosphate pathway	00052: Galactose metabolism	00010: Glycolysis / Gluconeogenesis	00052: Galactose metabolism	00071: Fatty acid metabolism	00030: Pentose phosphate pathway	00030: Pentose phosphate pathway	00010: Glycolysis / Gluconeogenesis	00071: Fatty acid metabolism
00071: Fatty acid metabolism	00120: Primary bile acid biosynthesis	00071: Fatty acid metabolism	00071: Fatty acid metabolism	00020: Citrate cycle (TCA cycle)	00071: Fatty acid metabolism	00120: Primary bile acid biosynthesis	00071: Fatty acid metabolism	00071: Fatty acid metabolism	00020: Citrate cycle (TCA cycle)	00380: Tryptophan metabolism
00120: Primary bile acid biosynthesis	00380: Tryptophan metabolism	00380: Tryptophan metabolism	00120: Primary bile acid biosynthesis	00030: Pentose phosphate pathway	00280: Valine, leucine and isoleucine degradation	00380: Tryptophan metabolism	00380: Tryptophan metabolism	00380: Tryptophan metabolism	00030: Pentose phosphate pathway	00620: Pyruvate metabolism
00150: Androgen and estrogen metabolism	00620: Pyruvate metabolism	00620: Pyruvate metabolism	00280: Valine, leucine and isoleucine degradation	00052: Galactose metabolism	00350: Tyrosine metabolism	00620: Pyruvate metabolism	00620: Pyruvate metabolism	00620: Pyruvate metabolism	00052: Galactose metabolism	00770: Pantothenate and CoA biosynthesis
00380: Tryptophan metabolism	00770: Pantothenate and CoA biosynthesis	00770: Pantothenate and CoA biosynthesis	00350: Tyrosine metabolism	00071: Fatty acid metabolism	00380: Tryptophan metabolism	00770: Pantothenate and CoA biosynthesis	00770: Pantothenate and CoA biosynthesis	00770: Pantothenate and CoA biosynthesis	00071: Fatty acid metabolism	01040: Biosynthesis of unsaturated fatty acids
00620: Pyruvate metabolism	01040: Biosynthesis of unsaturated fatty acids	01040: Biosynthesis of unsaturated fatty acids	00380: Tryptophan metabolism	00190: Oxidative phosphorylation	00410: beta-Alanine metabolism	01040: Biosynthesis of unsaturated fatty acids	01040: Biosynthesis of unsaturated fatty acids	01040: Biosynthesis of unsaturated fatty acids	00190: Oxidative phosphorylation	03320: PPAR signaling pathway
00770: Pantothenate and CoA biosynthesis	03320: PPAR signaling pathway	03320: PPAR signaling pathway	00410: beta-Alanine metabolism	00280: Valine, leucine and isoleucine degradation	00561: Glycerolipid metabolism	03320: PPAR signaling pathway	03320: PPAR signaling pathway	03320: PPAR signaling pathway	00280: Valine, leucine and isoleucine degradation	00410: beta-Alanine metabolism
01040: Biosynthesis of unsaturated fatty acids	00410: beta-Alanine metabolism	04270: Vascular smooth muscle contraction	00561: Glycerolipid metabolism	00310: Lysine degradation	00564: Glycerophospholipid metabolism	00410: beta-Alanine metabolism	04270: Vascular smooth muscle contraction	04270: Vascular smooth muscle contraction	00310: Lysine degradation	00561: Glycerolipid metabolism
03320: PPAR signaling pathway	00561: Glycerolipid metabolism	04640: Hematopoietic cell lineage	00564: Glycerophospholipid metabolism	00350: Tyrosine metabolism	00620: Pyruvate metabolism	00561: Glycerolipid metabolism	04640: Hematopoietic cell lineage	04640: Hematopoietic cell lineage	00350: Tyrosine metabolism
00710: Carbon fixation in photosynthetic organisms		00710: Carbon fixation in photosynthetic organisms	00590: Arachidonic acid metabolism	00380: Tryptophan metabolism	00632: Benzoate degradation via CoA ligation		00710: Carbon fixation in photosynthetic organisms	00710: Carbon fixation in photosynthetic organisms	00380: Tryptophan metabolism
01061: Biosynthesis of phenylpropanoids		01061: Biosynthesis of phenylpropanoids	00601: Glycosphingolipid biosynthesis - lacto and neolacto series	00410: beta-Alanine metabolism	00640: Propanoate metabolism		01061: Biosynthesis of phenylpropanoids	01061: Biosynthesis of phenylpropanoids	00410: beta-Alanine metabolism
01064: Biosynthesis of alkaloids derived from ornithine, lysine and nicotinic acid		01064: Biosynthesis of alkaloids derived from ornithine, lysine and nicotinic acid	00620: Pyruvate metabolism	00561: Glycerolipid metabolism	00650: Butanoate metabolism		01064: Biosynthesis of alkaloids derived from ornithine, lysine and nicotinic acid	01064: Biosynthesis of alkaloids derived from ornithine, lysine and nicotinic acid	00561: Glycerolipid metabolism
00630: Glyoxylate and dicarboxylate metabolism		00630: Glyoxylate and dicarboxylate metabolism	00632: Benzoate degradation via CoA ligation	00564: Glycerophospholipid metabolism	00770: Pantothenate and CoA biosynthesis		00630: Glyoxylate and dicarboxylate metabolism	00630: Glyoxylate and dicarboxylate metabolism	00564: Glycerophospholipid metabolism
00053: Ascorbate and aldarate metabolism		00410: beta-Alanine metabolism	00640: Propanoate metabolism	00592: alpha-Linolenic acid metabolism	00790: Folate biosynthesis		00410: beta-Alanine metabolism	00410: beta-Alanine metabolism	00592: alpha-Linolenic acid metabolism
00410: beta-Alanine metabolism		00561: Glycerolipid metabolism	00650: Butanoate metabolism	00620: Pyruvate metabolism	00903: Limonene and pinene degradation		00561: Glycerolipid metabolism	00561: Glycerolipid metabolism	00620: Pyruvate metabolism
00561: Glycerolipid metabolism			00770: Pantothenate and CoA biosynthesis	00630: Glyoxylate and dicarboxylate metabolism	01040: Biosynthesis of unsaturated fatty acids				00630: Glyoxylate and dicarboxylate metabolism
			00830: Retinol metabolism	00632: Benzoate degradation via CoA ligation	01100: Metabolic pathways				00632: Benzoate degradation via CoA ligation
			00903: Limonene and pinene degradation	00640: Propanoate metabolism	03320: PPAR signaling pathway				00640: Propanoate metabolism
			00980: Metabolism of xenobiotics by cytochrome P450	00650: Butanoate metabolism	03440: Homologous recombination				00650: Butanoate metabolism
			00983: Drug metabolism - other enzymes	00710: Carbon fixation in photosynthetic organisms	04260: Cardiac muscle contraction				00710: Carbon fixation in photosynthetic organisms
			01040: Biosynthesis of unsaturated fatty acids	00770: Pantothenate and CoA biosynthesis					00770: Pantothenate and CoA biosynthesis
			01100: Metabolic pathways	00900: Terpenoid backbone biosynthesis					00900: Terpenoid backbone biosynthesis
			03320: PPAR signaling pathway	00903: Limonene and pinene degradation					00903: Limonene and pinene degradation
			04260: Cardiac muscle contraction	01040: Biosynthesis of unsaturated fatty acids					01040: Biosynthesis of unsaturated fatty acids
				01061: Biosynthesis of phenylpropanoids					01061: Biosynthesis of phenylpropanoids
				01062: Biosynthesis of terpenoids and steroids					01062: Biosynthesis of terpenoids and steroids
				01063: Biosynthesis of alkaloids derived from shikimate pathway					01063: Biosynthesis of alkaloids derived from shikimate pathway
				01064: Biosynthesis of alkaloids derived from ornithine, lysine and nicotinic acid					01064: Biosynthesis of alkaloids derived from ornithine, lysine and nicotinic acid
				01065: Biosynthesis of alkaloids derived from histidine and purine					01065: Biosynthesis of alkaloids derived from histidine and purine
				01066: Biosynthesis of alkaloids derived from terpenoid and polyketide					01066: Biosynthesis of alkaloids derived from terpenoid and polyketide
				01070: Biosynthesis of plant hormones					01070: Biosynthesis of plant hormones
				01100: Metabolic pathways					01100: Metabolic pathways
				02010: ABC transporters					02010: ABC transporters
				03320: PPAR signaling pathway					03320: PPAR signaling pathway
				04260: Cardiac muscle contraction					04260: Cardiac muscle contraction
				04920: Adipocytokine signaling pathway					04920: Adipocytokine signaling pathway
				05012: Parkinson's disease					05012: Parkinson's disease
				05010: Alzheimer's disease					05010: Alzheimer's disease
				05016: Huntington's disease					05016: Huntington's disease
