# Supplementary material for: A Comparative Study of Mouse Hepatic and Intestinal Gene Expression Profiles under PPARα Knockout by Gene Set Enrichment Analysis
Source: PPAR Res. 2011 Jul 27;2011:629728. doi: 10.1155/2011/629728 (PMC3147148; doi:10.1155/2011/629728)
Supplement: Supplementary file 1 — Additional file 1 Significantly identified pathways in each study. Additional file 2 The overlapped pathways in each comparison of PPARα dependent studies. Additional file 3 The overlapped pathways in each comparison of PPARα independent studies. Additional file 4 Candidate genes for highly common down- and up-regulated pathways in each study. [file 629728.f1.zip › 629728.f1/Additional file 3.xlsx]

## Sheet: for up pathways
A: up regulated pathways in study 5; B:up regulated pathways in study 6; C:up regulated pathways in study 7; D:up regulated pathways in study 8
AB (36)	AC (30)	AD (7)	BC (18)	BD (4)	CD (5)	ABC (14)	ABD (3)	ACD (3)	BCD (2)	ABCD (1)
00260: Glycine, serine and threonine metabolism	00260: Glycine, serine and threonine metabolism	04210: Apoptosis	00260: Glycine, serine and threonine metabolism	00534: Heparan sulfate biosynthesis	00533: Keratan sulfate biosynthesis	00260: Glycine, serine and threonine metabolism	04210: Apoptosis	04610: Complement and coagulation cascades	00534: Heparan sulfate biosynthesis	05322: Systemic lupus erythematosus
00604: Glycosphingolipid biosynthesis - ganglio series	00670: One carbon pool by folate	04610: Complement and coagulation cascades	00534: Heparan sulfate biosynthesis	04210: Apoptosis	00534: Heparan sulfate biosynthesis	00670: One carbon pool by folate	05200: Pathways in cancer	04810: Regulation of actin cytoskeleton	05322: Systemic lupus erythematosus
00670: One carbon pool by folate	00740: Riboflavin metabolism	04810: Regulation of actin cytoskeleton	00563: Glycosylphosphatidylinositol(GPI)-anchor biosynthesis	05200: Pathways in cancer	04610: Complement and coagulation cascades	04060: Cytokine-cytokine receptor interaction	05322: Systemic lupus erythematosus	05322: Systemic lupus erythematosus
03030: DNA replication	04060: Cytokine-cytokine receptor interaction	05200: Pathways in cancer	00670: One carbon pool by folate	05322: Systemic lupus erythematosus	04810: Regulation of actin cytoskeleton	04070: Phosphatidylinositol signaling system
03430: Mismatch repair	04062: Chemokine signaling pathway	05215: Prostate cancer	04060: Cytokine-cytokine receptor interaction		05322: Systemic lupus erythematosus	04514: Cell adhesion molecules (CAMs)
04020: Calcium signaling pathway	04070: Phosphatidylinositol signaling system	05222: Small cell lung cancer	04070: Phosphatidylinositol signaling system			04612: Antigen processing and presentation
04060: Cytokine-cytokine receptor interaction	04144: Endocytosis	05322: Systemic lupus erythematosus	04080: Neuroactive ligand-receptor interaction			04630: Jak-STAT signaling pathway
04070: Phosphatidylinositol signaling system	04330: Notch signaling pathway		04514: Cell adhesion molecules (CAMs)			04662: B cell receptor signaling pathway
04210: Apoptosis	04350: TGF-beta signaling pathway		04612: Antigen processing and presentation			04916: Melanogenesis
04310: Wnt signaling pathway	04360: Axon guidance		04630: Jak-STAT signaling pathway			04940: Type I diabetes mellitus
04340: Hedgehog signaling pathway	04514: Cell adhesion molecules (CAMs)		04662: B cell receptor signaling pathway			05320: Autoimmune thyroid disease
04370: VEGF signaling pathway	04520: Adherens junction		04916: Melanogenesis			05322: Systemic lupus erythematosus
04512: ECM-receptor interaction	04540: Gap junction		04930: Type II diabetes mellitus			05330: Allograft rejection
04514: Cell adhesion molecules (CAMs)	04610: Complement and coagulation cascades		04940: Type I diabetes mellitus			05332: Graft-versus-host disease
04612: Antigen processing and presentation	04612: Antigen processing and presentation		05320: Autoimmune thyroid disease
04614: Renin-angiotensin system	04630: Jak-STAT signaling pathway		05322: Systemic lupus erythematosus
04620: Toll-like receptor signaling pathway	04662: B cell receptor signaling pathway		05330: Allograft rejection
04630: Jak-STAT signaling pathway	04666: Fc gamma R-mediated phagocytosis		05332: Graft-versus-host disease
04640: Hematopoietic cell lineage	04670: Leukocyte transendothelial migration
04650: Natural killer cell mediated cytotoxicity	04740: Olfactory transduction
04662: B cell receptor signaling pathway	04810: Regulation of actin cytoskeleton
04730: Long-term depression	04916: Melanogenesis
04742: Taste transduction	04940: Type I diabetes mellitus
04912: GnRH signaling pathway	04950: Maturity onset diabetes of the young
04916: Melanogenesis	05020: Prion diseases
04940: Type I diabetes mellitus	05310: Asthma
05200: Pathways in cancer	05320: Autoimmune thyroid disease
05217: Basal cell carcinoma	05322: Systemic lupus erythematosus
05221: Acute myeloid leukemia	05330: Allograft rejection
05320: Autoimmune thyroid disease	05332: Graft-versus-host disease
05322: Systemic lupus erythematosus
05330: Allograft rejection
05332: Graft-versus-host disease
05340: Primary immunodeficiency
05410: Hypertrophic cardiomyopathy (HCM)
05412: Arrhythmogenic right ventricular cardiomyopathy (ARVC)

## Sheet: for down pathways
A: down regulated pathways in study 5; B:down regulated pathways in study 6; C:down regulated pathways in study 7; D:down regulated pathways in study 8
AB (27)	AC (34)	AD (12)	BC (18)	BD (8)	CD (10)	ABC (16)	ABD (7)	ACD (7)	BCD (4)	ABCD (3)
00010: Glycolysis / Gluconeogenesis	00010: Glycolysis / Gluconeogenesis	00010: Glycolysis / Gluconeogenesis	00010: Glycolysis / Gluconeogenesis	00010: Glycolysis / Gluconeogenesis	00010: Glycolysis / Gluconeogenesis	00010: Glycolysis / Gluconeogenesis	00010: Glycolysis / Gluconeogenesis	00010: Glycolysis / Gluconeogenesis	00010: Glycolysis / Gluconeogenesis	00010: Glycolysis / Gluconeogenesis
00020: Citrate cycle (TCA cycle)	00020: Citrate cycle (TCA cycle)	00053: Ascorbate and aldarate metabolism	00020: Citrate cycle (TCA cycle)	00053: Ascorbate and aldarate metabolism	00071: Fatty acid metabolism	00020: Citrate cycle (TCA cycle)	00040: Pentose and glucuronate interconversions	00071: Fatty acid metabolism	00071: Fatty acid metabolism	00071: Fatty acid metabolism
00030: Pentose phosphate pathway	00030: Pentose phosphate pathway	00071: Fatty acid metabolism	00030: Pentose phosphate pathway	00071: Fatty acid metabolism	00410: beta-Alanine metabolism	00030: Pentose phosphate pathway	00053: Ascorbate and aldarate metabolism	00410: beta-Alanine metabolism	00520: Amino sugar and nucleotide sugar metabolism	00640: Propanoate metabolism
00040: Pentose and glucuronate interconversions	00052: Galactose metabolism	00410: beta-Alanine metabolism	00071: Fatty acid metabolism	00480: Glutathione metabolism	00520: Amino sugar and nucleotide sugar metabolism	00071: Fatty acid metabolism	00071: Fatty acid metabolism	00561: Glycerolipid metabolism	00640: Propanoate metabolism
00051: Fructose and mannose metabolism	00071: Fatty acid metabolism	00480: Glutathione metabolism	00280: Valine, leucine and isoleucine degradation	00520: Amino sugar and nucleotide sugar metabolism	00561: Glycerolipid metabolism	00280: Valine, leucine and isoleucine degradation	00480: Glutathione metabolism	00564: Glycerophospholipid metabolism
00053: Ascorbate and aldarate metabolism	00190: Oxidative phosphorylation	00561: Glycerolipid metabolism	00520: Amino sugar and nucleotide sugar metabolism	00640: Propanoate metabolism	00564: Glycerophospholipid metabolism	00620: Pyruvate metabolism	00640: Propanoate metabolism	00640: Propanoate metabolism
00071: Fatty acid metabolism	00280: Valine, leucine and isoleucine degradation	00564: Glycerophospholipid metabolism	00620: Pyruvate metabolism	00980: Metabolism of xenobiotics by cytochrome P450	00565: Ether lipid metabolism	00640: Propanoate metabolism	00980: Metabolism of xenobiotics by cytochrome P450	00903: Limonene and pinene degradation
00100: Steroid biosynthesis	00310: Lysine degradation	00590: Arachidonic acid metabolism	00630: Glyoxylate and dicarboxylate metabolism	00040: Pentose and glucuronate interconversions	00592: alpha-Linolenic acid metabolism	01040: Biosynthesis of unsaturated fatty acids
00120: Primary bile acid biosynthesis	00350: Tyrosine metabolism	00640: Propanoate metabolism	00640: Propanoate metabolism		00640: Propanoate metabolism	01061: Biosynthesis of phenylpropanoids
00280: Valine, leucine and isoleucine degradation	00410: beta-Alanine metabolism	00980: Metabolism of xenobiotics by cytochrome P450	01040: Biosynthesis of unsaturated fatty acids		00903: Limonene and pinene degradation	01062: Biosynthesis of terpenoids and steroids
00480: Glutathione metabolism	00561: Glycerolipid metabolism	00040: Pentose and glucuronate interconversions	01061: Biosynthesis of phenylpropanoids			01063: Biosynthesis of alkaloids derived from shikimate pathway
00591: Linoleic acid metabolism	00564: Glycerophospholipid metabolism	00903: Limonene and pinene degradation	01062: Biosynthesis of terpenoids and steroids			01064: Biosynthesis of alkaloids derived from ornithine, lysine and nicotinic acid
00620: Pyruvate metabolism	00600: Sphingolipid metabolism		01063: Biosynthesis of alkaloids derived from shikimate pathway			01065: Biosynthesis of alkaloids derived from histidine and purine
00640: Propanoate metabolism	00620: Pyruvate metabolism		01064: Biosynthesis of alkaloids derived from ornithine, lysine and nicotinic acid			01066: Biosynthesis of alkaloids derived from terpenoid and polyketide
00830: Retinol metabolism	00632: Benzoate degradation via CoA ligation		01065: Biosynthesis of alkaloids derived from histidine and purine			01070: Biosynthesis of plant hormones
00980: Metabolism of xenobiotics by cytochrome P450	00640: Propanoate metabolism		01066: Biosynthesis of alkaloids derived from terpenoid and polyketide			03320: PPAR signaling pathway
00982: Drug metabolism - cytochrome P450	00650: Butanoate metabolism		01070: Biosynthesis of plant hormones
01040: Biosynthesis of unsaturated fatty acids	00710: Carbon fixation in photosynthetic organisms		03320: PPAR signaling pathway
01061: Biosynthesis of phenylpropanoids	00770: Pantothenate and CoA biosynthesis
01062: Biosynthesis of terpenoids and steroids	00900: Terpenoid backbone biosynthesis
01063: Biosynthesis of alkaloids derived from shikimate pathway	00903: Limonene and pinene degradation
01064: Biosynthesis of alkaloids derived from ornithine, lysine and nicotinic acid	01040: Biosynthesis of unsaturated fatty acids
01065: Biosynthesis of alkaloids derived from histidine and purine	01061: Biosynthesis of phenylpropanoids
01066: Biosynthesis of alkaloids derived from terpenoid and polyketide	01062: Biosynthesis of terpenoids and steroids
01070: Biosynthesis of plant hormones	01063: Biosynthesis of alkaloids derived from shikimate pathway
03320: PPAR signaling pathway	01064: Biosynthesis of alkaloids derived from ornithine, lysine and nicotinic acid
04142: Lysosome	01065: Biosynthesis of alkaloids derived from histidine and purine
	01066: Biosynthesis of alkaloids derived from terpenoid and polyketide
	01070: Biosynthesis of plant hormones
	01100: Metabolic pathways
	02010: ABC transporters
	03320: PPAR signaling pathway
	04920: Adipocytokine signaling pathway
	05012: Parkinson's disease
