# Supplementary material for: A Comparative Study of Mouse Hepatic and Intestinal Gene Expression Profiles under PPARα Knockout by Gene Set Enrichment Analysis
Source: PPAR Res. 2011 Jul 27;2011:629728. doi: 10.1155/2011/629728 (PMC3147148; doi:10.1155/2011/629728)
Supplement: Supplementary file 1 — Additional file 1 Significantly identified pathways in each study. Additional file 2 The overlapped pathways in each comparison of PPARα dependent studies. Additional file 3 The overlapped pathways in each comparison of PPARα independent studies. Additional file 4 Candidate genes for highly common down- and up-regulated pathways in each study. [file 629728.f1.zip › 629728.f1/Additional file 4.xlsx]

## Sheet: down
candidate genes for highly common down-regulated pathways in each study (Study1: GSE5475- CT (KO/WT); Study 2: GSE5475-WY (KO/WT); Study 3: GSE8295- CT (KO/WT); Study 4: GSE8295- WY (KO/WT) )
00071: Fatty acid metabolism								00380: Tryptophan metabolism								00620: Pyruvate metabolism								00770: Pantothenate and CoA biosynthesis								01040: Biosynthesis of unsaturated fatty acids								03320: PPAR signaling pathway								00410: beta-Alanine metabolism
Study 1 (38)		Study 2 (38)		Study 3 (41)		Study 4 (41)		Study 1 (34)		Study 2 (34)		Study 3 (38)		Study 4 (38)		Study 1 (33)		Study 2 (33)		Study 3 (39)		Study 4 (39)		Study 1 (13)		Study 2 (13)		Study 3 (15)		Study 4 (15)		Study 1 (23)		Study 2 (23)		Study 3 (24)		Study 4 (24)		Study 1 (66)		Study 2 (66)		Study 3 (69)		Study 4 (69)		Study 1 (20)
probe sets	gene symbols	probe sets	gene symbols	probe sets	gene symbols	probe sets	gene symbols	probe sets	gene symbols	probe sets	gene symbols	probe sets	gene symbols	probe sets	gene symbols	probe sets	gene symbols	probe sets	gene symbols	probe sets	gene symbols	probe sets	gene symbols	probe sets	gene symbols	probe sets	gene symbols	probe sets	gene symbols	probe sets	gene symbols	probe sets	gene symbols	probe sets	gene symbols	probe sets	gene symbols	probe sets	gene symbols	probe sets	gene symbols	probe sets	gene symbols	probe sets	gene symbols	probe sets	gene symbols	probe sets	gene symbols
1415776_at	Aldh3a2	1415776_at	Aldh3a2	1415776_at	Aldh3a2	1415776_at	Aldh3a2	1415694_at	Wars	1415694_at	Wars	1415694_at	Wars	1415776_at	Aldh3a2	1415776_at	Aldh3a2	1415776_at	Aldh3a2	1415776_at	Aldh3a2	1415776_at	Aldh3a2	1418486_at	Vnn1	1418486_at	Vnn1	1419276_at	Enpp1	1418486_at	Vnn1	1415824_at	Scd2	1415823_at	Scd2	1415822_at	Scd2	1415822_at	Scd2	1415824_at	Scd2	1415729_at	Pdpk1	1415729_at	Pdpk1	1415729_at	Pdpk1	1415776_at	Aldh3a2
1415984_at	Acadm	1415984_at	Acadm	1415984_at	Acadm	1415984_at	Acadm	1415776_at	Aldh3a2	1415776_at	Aldh3a2	1415776_at	Aldh3a2	1416430_at	Cat	1415847_at	Ldhc	1415847_at	Ldhc	1415846_a_at	Ldhc	1415846_a_at	Ldhc	1423701_at	Coasy	1418715_at	Pank1	1425688_a_at	Dpys	1419276_at	Enpp1	1415840_at	Elovl5	1415965_at	Scd1	1415964_at	Scd1	1415965_at	Scd1	1415904_at	Lpl	1415823_at	Scd2	1415822_at	Scd2	1415822_at	Scd2	1415984_at	Acadm
1416185_a_at	Adh5	1416185_a_at	Adh5	1416225_at	Adh1	1416185_a_at	Adh5	1416429_a_at	Cat	1416429_a_at	Cat	1416430_at	Cat	1416613_at	Cyp1b1	1416617_at	Acss1	1416478_a_at	Mdh2	1417308_at	Pkm2	1416478_a_at	Mdh2	1424335_at	Ppcdc	1419276_at	Enpp1	1425764_a_at	Bcat2	1424335_at	Ppcdc	1415964_at	Scd1	1416352_s_at	Gpsn2	1416352_s_at	Gpsn2	1416352_s_at	Gpsn2	1415964_at	Scd1	1415904_at	Lpl	1415904_at	Lpl	1415965_at	Scd1	1416561_at	Gad1
1416225_at	Adh1	1416225_at	Adh1	1416408_at	Acox1	1416225_at	Adh1	1418519_at	Aadat	1416612_at	Cyp1b1	1416613_at	Cyp1b1	1418519_at	Aadat	1417308_at	Pkm2	1416617_at	Acss1	1417772_at	Grhpr	1417308_at	Pkm2	1425764_a_at	Bcat2	1423701_at	Coasy	1427946_s_at	Dpyd	1425764_a_at	Bcat2	1416352_s_at	Gpsn2	1416408_at	Acox1	1416408_at	Acox1	1416409_at	Acox1	1415984_at	Acadm	1415965_at	Scd1	1415964_at	Scd1	1415984_at	Acadm	1421260_a_at	Srm
1416408_at	Acox1	1416408_at	Acox1	1416772_at	Cpt2	1416409_at	Acox1	1418697_at	Inmt	1418519_at	Aadat	1418519_at	Aadat	1418697_at	Inmt	1417772_at	Grhpr	1417308_at	Pkm2	1419737_a_at	Ldha	1417772_at	Grhpr	1426259_at	Pank3	1424335_at	Ppcdc	1430813_at	Ppcdc	1427302_at	Enpp3	1416408_at	Acox1	1416444_at	Elovl2	1416444_at	Elovl2	1416444_at	Elovl2	1416022_at	Fabp5	1415984_at	Acadm	1415984_at	Acadm	1416022_at	Fabp5	1421978_at	Gad2
1416772_at	Cpt2	1416772_at	Cpt2	1418321_at	Dci	1416772_at	Cpt2	1418998_at	Kmo	1418697_at	Inmt	1418697_at	Inmt	1418998_at	Kmo	1418560_at	Pdha1	1417772_at	Grhpr	1421022_x_at	Acyp1	1419737_a_at	Ldha	1427302_at	Enpp3	1425764_a_at	Bcat2	1431028_a_at	Pank1	1427946_s_at	Dpyd	1416444_at	Elovl2	1417094_at	Acot7	1417094_at	Acot7	1417094_at	Acot7	1416023_at	Fabp3	1416022_at	Fabp5	1416022_at	Fabp5	1416023_at	Fabp3	1427945_at	Dpyd
1418321_at	Dci	1418321_at	Dci	1422070_at	Adh4	1418321_at	Dci	1419093_at	Tdo2	1418998_at	Kmo	1418998_at	Kmo	1419192_at	Il4i1	1419395_at	Acot12	1419737_a_at	Ldha	1421258_a_at	Pklr	1421259_at	Pklr	1427945_at	Dpyd	1427946_s_at	Dpyd	1431948_a_at	Pank2	1431028_a_at	Pank1	1417094_at	Acot7	1417403_at	Elovl6	1417403_at	Elovl6	1418073_at	Acot9	1416316_at	Slc27a2	1416023_at	Fabp3	1416023_at	Fabp3	1416316_at	Slc27a2	1428699_at	OTTMUSG00000017637 /// Sms
1420684_at	Acox3	1418911_s_at	Acsl4	1423257_at	Cyp4a14	1421058_at	Adh7	1419192_at	Il4i1	1419192_at	Il4i1	1419192_at	Il4i1	1419435_at	Aox1	1419737_a_at	Ldha	1421258_a_at	Pklr	1423159_at	Dld	1422479_at	Acss2 /// Myh7b	1430111_a_at	Bcat1	1433613_at	Pank3	1433613_at	Pank3	1431948_a_at	Pank2	1417403_at	Elovl6	1418073_at	Acot9	1418073_at	Acot9	1419001_at	Baat	1416408_at	Acox1	1416316_at	Slc27a2	1416316_at	Slc27a2	1416409_at	Acox1	1433855_at	Abat
1422070_at	Adh4	1420684_at	Acox3	1424183_at	Acat1	1422070_at	Adh4	1419435_at	Aox1	1419435_at	Aox1	1419435_at	Aox1	1419524_at	Tph1	1421258_a_at	Pklr	1422478_a_at	Acss2 /// Myh7b	1423556_at	Akr1b7	1423159_at	Dld	1431028_a_at	Pank1	1436291_a_at	Dpys	1435004_at	Pank4	1433613_at	Pank3	1418073_at	Acot9	1419002_s_at	Baat	1419002_s_at	Baat	1422076_at	Acot4	1416501_at	Pdpk1	1416408_at	Acox1	1416408_at	Acox1	1416694_at	Gk2	1434988_x_at	Aldh2
1422526_at	Acsl1	1422070_at	Adh4	1424184_at	Acadvl	1422526_at	Acsl1	1419524_at	Tph1	1419524_at	Tph1	1419524_at	Tph1	1420437_at	Ido1	1422478_a_at	Acss2 /// Myh7b	1423159_at	Dld	1424109_a_at	Glo1	1423439_at	Pck1	1436291_a_at	Dpys	1448722_s_at	Ppcs	1439260_a_at	Enpp3	1435004_at	Pank4	1419002_s_at	Baat	1420684_at	Acox3	1422077_at	Acot4	1422925_s_at	Acot3	1416694_at	Gk2	1416694_at	Gk2	1416694_at	Gk2	1416772_at	Cpt2	1436291_a_at	Dpys
1423257_at	Cyp4a14	1423257_at	Cyp4a14	1424352_at	Cyp4a12a	1423257_at	Cyp4a14	1420437_at	Ido1	1420437_at	Ido1	1420437_at	Ido1	1421666_a_at	Aanat	1423159_at	Dld	1423439_at	Pck1	1424171_a_at	Hagh	1423556_at	Akr1b7	1448722_s_at	Ppcs	1450871_a_at	Bcat1	1443829_x_at	Coasy	1436291_a_at	Dpys	1420684_at	Acox3	1422076_at	Acot4	1422925_s_at	Acot3	1423680_at	Fads1	1416772_at	Cpt2	1416772_at	Cpt2	1416772_at	Cpt2	1416990_at	Rxrb	1437398_a_at	Aldh9a1
1424184_at	Acadvl	1423883_at	Acsl1	1424451_at	Acaa1a /// Acaa1b	1424183_at	Acat1	1421666_a_at	Aanat	1421666_a_at	Aanat	1421666_a_at	Aanat	1422217_a_at	Cyp1a1	1423439_at	Pck1	1423556_at	Akr1b7	1424183_at	Acat1	1424109_a_at	Glo1	1459546_s_at	Enpp1	1452384_at	Enpp3	1447845_s_at	Vnn1	1443829_x_at	Coasy	1422076_at	Acot4	1422925_s_at	Acot3	1424451_at	Acaa1a /// Acaa1b	1424451_at	Acaa1a /// Acaa1b	1416990_at	Rxrb	1416990_at	Rxrb	1416990_at	Rxrb	1417023_a_at	Fabp4	1448382_at	Ehhadh
1424352_at	Cyp4a12a	1424183_at	Acat1	1426522_at	Hadhb	1424184_at	Acadvl	1422217_a_at	Cyp1a1	1422217_a_at	Cyp1a1	1422217_a_at	Cyp1a1	1424183_at	Acat1	1423556_at	Akr1b7	1424109_a_at	Glo1	1425615_a_at	Pck2	1424172_at	Hagh	1460244_at	Upb1	1460244_at	Upb1	1448722_s_at	Ppcs	1448722_s_at	Ppcs	1422925_s_at	Acot3	1422996_at	Acot2	1425257_at	Acot5	1425257_at	Acot5	1417556_at	Fabp1	1417130_s_at	Angptl4	1417130_s_at	Angptl4	1417130_s_at	Angptl4	1449396_at	Aoc2 /// Aoc3
1424451_at	Acaa1a /// Acaa1b	1424184_at	Acadvl	1428082_at	Acsl5	1424352_at	Cyp4a12a	1424600_at	Abp1	1424183_at	Acat1	1424183_at	Acat1	1424600_at	Abp1	1424108_at	Glo1	1424172_at	Hagh	1426265_x_at	Dlat	1424183_at	Acat1					1455699_at	Bcat1	1455699_at	Bcat1	1422996_at	Acot2	1423680_at	Fads1	1436976_a_at	Yod1	1436976_a_at	Yod1	1417590_at	Cyp27a1	1417556_at	Fabp1	1417556_at	Fabp1	1417556_at	Fabp1	1449964_a_at	Mlycd
1424943_at	Cyp4a31	1424352_at	Cyp4a12a	1428145_at	Acaa2	1424451_at	Acaa1a /// Acaa1b	1425778_at	Ido2	1424600_at	Abp1	1424600_at	Abp1	1425778_at	Ido2	1424172_at	Hagh	1424183_at	Acat1	1426573_at	Me2	1426265_x_at	Dlat					1460244_at	Upb1	1460244_at	Upb1	1423680_at	Fads1	1424451_at	Acaa1a /// Acaa1b	1437211_x_at	Elovl5	1437211_x_at	Elovl5	1417610_at	Apoa5	1417590_at	Cyp27a1	1417590_at	Cyp27a1	1417590_at	Cyp27a1	1451260_at	Aldh1b1
1426522_at	Hadhb	1424451_at	Acaa1a /// Acaa1b	1428386_at	Acsl3	1426522_at	Hadhb	1426215_at	Ddc	1425778_at	Ido2	1425778_at	Ido2	1426215_at	Ddc	1426264_at	Dlat	1425615_a_at	Pck2	1427943_at	Acyp2	1426572_at	Me2									1424451_at	Acaa1a /// Acaa1b	1425257_at	Acot5	1437352_at	Acox3	1437329_at	Ptplb	1417950_a_at	Apoa2	1417610_at	Apoa5	1417610_at	Apoa5	1417610_at	Apoa5	1451512_s_at	Hibch
1428082_at	Acsl5	1424943_at	Cyp4a31	1431012_a_at	Peci	1428082_at	Acsl5	1428667_at	Maoa	1426215_at	Ddc	1426215_at	Ddc	1428151_x_at	Ccbl1	1426573_at	Me2	1426572_at	Me2	1428613_at	Ldhd	1427943_at	Acyp2									1425257_at	Acot5	1437211_x_at	Elovl5	1439478_at	Acot2	1437352_at	Acox3	1418197_at	Ucp1	1417950_a_at	Apoa2	1417950_a_at	Apoa2	1417950_a_at	Apoa2	1452173_at	Hadha
1428146_s_at	Acaa2	1426522_at	Hadhb	1435281_at	Cpt1c	1428146_s_at	Acaa2	1431722_a_at	Afmid	1428667_at	Maoa	1428667_at	Maoa	1428667_at	Maoa	1427943_at	Acyp2	1427943_at	Acyp2	1429071_at	Me3	1428584_a_at	Haghl									1448910_at	Pecr	1448910_at	Pecr	1440444_at	Fads1	1439478_at	Acot2	1418278_at	Apoc3	1417963_at	Pltp	1418197_at	Ucp1	1418197_at	Ucp1	1452341_at	Echs1
1431012_a_at	Peci	1428082_at	Acsl5	1435630_s_at	Acat2	1431012_a_at	Peci	1432081_at	Cyp1b1	1431722_a_at	Afmid	1430570_at	Kynu	1429279_at	Wars2	1433984_a_at	Mdh2	1435630_s_at	Acat2	1429958_x_at	Haghl	1428613_at	Ldhd									1449325_at	Fads2	1449325_at	Fads2	1448910_at	Pecr	1442656_at	Elovl6	1418438_at	Fabp2	1418197_at	Ucp1	1418278_at	Apoc3	1418278_at	Apoc3	1460167_at	Aldh7a1
1433531_at	Acsl4	1431012_a_at	Peci	1437352_at	Acox3	1433531_at	Acsl4	1432492_a_at	Haao	1432492_a_at	Haao	1432492_a_at	Haao	1430570_at	Kynu	1434319_at	Mdh1	1437398_a_at	Aldh9a1	1433984_a_at	Mdh2	1429071_at	Me3									1449342_at	Ptplb	1449342_at	Ptplb	1449325_at	Fads2	1448910_at	Pecr	1418782_at	Rxrg	1418278_at	Apoc3	1418438_at	Fabp2	1418438_at	Fabp2	1460244_at	Upb1
1434988_x_at	Aldh2	1435630_s_at	Acat2	1437398_a_at	Aldh9a1	1435281_at	Cpt1c	1434988_x_at	Aldh2	1435630_s_at	Acat2	1434354_at	Maob	1432492_a_at	Haao	1434988_x_at	Aldh2	1448137_at	Aldh7a1	1434185_at	Acaca	1434185_at	Acaca									1450011_at	Hsd17b12	1450010_at	Hsd17b12	1449342_at	Ptplb	1449325_at	Fads2	1418848_at	Aqp7	1418438_at	Fabp2	1418782_at	Rxrg	1418782_at	Rxrg
1435630_s_at	Acat2	1437398_a_at	Aldh9a1	1440036_x_at	Cyp4a29	1435630_s_at	Acat2	1435630_s_at	Acat2	1437398_a_at	Aldh9a1	1435273_at	Wars2	1434354_at	Maob	1435630_s_at	Acat2	1448143_at	Aldh2	1434247_at	Ldhal6b	1434247_at	Ldhal6b									1452173_at	Hadha	1452173_at	Hadha	1450010_at	Hsd17b12	1450011_at	Hsd17b12	1419233_x_at	Apoa1	1418782_at	Rxrg	1418848_at	Aqp7	1418849_x_at	Aqp7
1437398_a_at	Aldh9a1	1448137_at	Aldh7a1	1440134_at	Cyp4a31	1437031_at	Acsl6	1437398_a_at	Aldh9a1	1448137_at	Aldh7a1	1435314_at	Tph2	1434813_x_at	Wars	1437133_x_at	Akr1b3	1448319_at	Akr1b3	1435630_s_at	Acat2	1435630_s_at	Acat2									1456737_x_at	Acaa1a /// Acaa1b	1456011_x_at	Acaa1a /// Acaa1b	1452173_at	Hadha	1452173_at	Hadha	1419534_at	Olr1	1418849_x_at	Aqp7	1419232_a_at	Apoa1	1419534_at	Olr1
1448382_at	Ehhadh	1448143_at	Aldh2	1443380_at	Adh5	1437352_at	Acox3	1448382_at	Ehhadh	1448143_at	Aldh2	1435630_s_at	Acat2	1435314_at	Tph2	1437398_a_at	Aldh9a1	1448894_at	Akr1b8	1437133_x_at	Akr1b3	1437398_a_at	Aldh9a1													1456737_x_at	Acaa1a /// Acaa1b	1456011_x_at	Acaa1a /// Acaa1b	1420673_a_at	Acox2	1418911_s_at	Acsl4	1419534_at	Olr1	1420673_a_at	Acox2
1448717_at	Gcdh	1448382_at	Ehhadh	1448137_at	Aldh7a1	1437398_a_at	Aldh9a1	1448717_at	Gcdh	1448382_at	Ehhadh	1437398_a_at	Aldh9a1	1435630_s_at	Acat2	1439013_x_at	Acyp1	1449137_at	Pdha1	1437398_a_at	Aldh9a1	1437582_at	Acss1																	1420684_at	Acox3	1419233_x_at	Apoa1	1420673_a_at	Acox2	1420715_a_at	Pparg
1448987_at	Acadl	1448717_at	Gcdh	1448143_at	Aldh2	1440036_x_at	Cyp4a29	1450715_at	Cyp1a2	1448717_at	Gcdh	1448137_at	Aldh7a1	1437398_a_at	Aldh9a1	1448894_at	Akr1b8	1449457_at	Acot12	1437583_x_at	Acss1	1438338_at	Mdh1																	1420715_a_at	Pparg	1419534_at	Olr1	1420715_a_at	Pparg	1422175_at	Mmp1a
1450110_at	Adh7	1448987_at	Acadl	1448382_at	Ehhadh	1440134_at	Cyp4a31	1451260_at	Aldh1b1	1449337_at	Tdo2	1448143_at	Aldh2	1448143_at	Aldh2	1450962_at	Pdha2	1450095_a_at	Acyp1	1445754_at	Acacb	1445754_at	Acacb																	1422100_at	Cyp7a1	1420673_a_at	Acox2	1422100_at	Cyp7a1	1422273_at	Mmp1b
1451257_at	Acsl6	1450110_at	Adh7	1448717_at	Gcdh	1448143_at	Aldh2	1451271_a_at	Acat1	1450715_at	Cyp1a2	1448382_at	Ehhadh	1448382_at	Ehhadh	1451260_at	Aldh1b1	1450962_at	Pdha2	1446542_at	Acss2 /// Myh7b	1448143_at	Aldh2																	1422175_at	Mmp1a	1420684_at	Acox3	1422175_at	Mmp1a	1422432_at	Dbi
1451260_at	Aldh1b1	1451257_at	Acsl6	1448987_at	Acadl	1448382_at	Ehhadh	1451274_at	Ogdh	1451260_at	Aldh1b1	1448717_at	Gcdh	1448717_at	Gcdh	1451271_a_at	Acat1	1451260_at	Aldh1b1	1448137_at	Aldh7a1	1448894_at	Akr1b8																	1422273_at	Mmp1b	1420715_a_at	Pparg	1422273_at	Mmp1b	1422526_at	Acsl1
1451271_a_at	Acat1	1451260_at	Aldh1b1	1450110_at	Adh7	1448717_at	Gcdh	1451903_at	Kynu	1451274_at	Ogdh	1449337_at	Tdo2	1449337_at	Tdo2	1452620_at	Pck2	1452005_at	Dlat	1448143_at	Aldh2	1449137_at	Pdha1																	1422432_at	Dbi	1422100_at	Cyp7a1	1422432_at	Dbi	1422651_at	Adipoq
1452173_at	Hadha	1452173_at	Hadha	1450643_s_at	Acsl1	1448987_at	Acadl	1452173_at	Hadha	1451903_at	Kynu	1450715_at	Cyp1a2	1450715_at	Cyp1a2	1455235_x_at	Ldhb	1454925_x_at	Mdh1	1448237_x_at	Ldhb	1449457_at	Acot12																	1422526_at	Acsl1	1422175_at	Mmp1a	1422651_at	Adipoq	1422704_at	Gyk
1452341_at	Echs1	1452341_at	Echs1	1451257_at	Acsl6	1451260_at	Aldh1b1	1452341_at	Echs1	1452173_at	Hadha	1451260_at	Aldh1b1	1451260_at	Aldh1b1	1460167_at	Aldh7a1	1455235_x_at	Ldhb	1448894_at	Akr1b8	1450095_a_at	Acyp1																	1422651_at	Adipoq	1422273_at	Mmp1b	1422704_at	Gyk	1423257_at	Cyp4a14
1455446_x_at	Acadsb	1455061_a_at	Acaa2	1451260_at	Aldh1b1	1452173_at	Hadha	1460167_at	Aldh7a1	1452341_at	Echs1	1451274_at	Ogdh	1451274_at	Ogdh	AFFX-PyruCarbMur/L09192_3_at	Pcx	AFFX-PyruCarbMur/L09192_3_at	Pcx	1449137_at	Pdha1	1450962_at	Pdha2																	1422703_at	Gyk	1422651_at	Adipoq	1423166_at	Cd36	1423439_at	Pck1
1456737_x_at	Acaa1a /// Acaa1b	1455446_x_at	Acadsb	1451828_a_at	Acsl4	1452341_at	Echs1	1460184_at	Hadh	1460184_at	Hadh	1452173_at	Hadha	1452173_at	Hadha					1449457_at	Acot12	1451260_at	Aldh1b1																	1422811_at	Slc27a1	1422703_at	Gyk	1423257_at	Cyp4a14	1423858_a_at	Hmgcs2
1460167_at	Aldh7a1	1456011_x_at	Acaa1a /// Acaa1b	1452173_at	Hadha	1452771_s_at	Acsl3					1452341_at	Echs1	1452341_at	Echs1					1450962_at	Pdha2	1452620_at	Pck2																	1423257_at	Cyp4a14	1422811_at	Slc27a1	1423858_a_at	Hmgcs2	1424352_at	Cyp4a12a
1460184_at	Hadh	1460184_at	Hadh	1452341_at	Echs1	1455446_x_at	Acadsb					1452678_a_at	Ccbl1	1452944_at	Afmid					1451260_at	Aldh1b1	1455235_x_at	Ldhb																	1423439_at	Pck1	1423257_at	Cyp4a14	1424352_at	Cyp4a12a	1424441_at	Slc27a4
1460216_at	Acads	1460216_at	Acads	1455446_x_at	Acadsb	1455972_x_at	Hadh					1452944_at	Afmid	1455972_x_at	Hadh					1454925_x_at	Mdh1	1456590_x_at	Akr1b3																	1424155_at	Fabp4	1423439_at	Pck1	1424441_at	Slc27a4	1424451_at	Acaa1a /// Acaa1b
1460409_at	Cpt1a	1460409_at	Cpt1a	1456737_x_at	Acaa1a /// Acaa1b	1456011_x_at	Acaa1a /// Acaa1b					1460184_at	Hadh	1460167_at	Aldh7a1					1455209_at	Pck1	1460167_at	Aldh7a1																	1424352_at	Cyp4a12a	1423883_at	Acsl1	1424451_at	Acaa1a /// Acaa1b	1425826_a_at	Sorbs1
				1460184_at	Hadh	1460167_at	Aldh7a1													AFFX-PyruCarbMur/L09192_MB_at	Pcx	AFFX-PyruCarbMur/L09192_3_at	Pcx																	1424441_at	Slc27a4	1424352_at	Cyp4a12a	1425615_a_at	Pck2	1426219_at	Scp2
				1460216_at	Acads	1460216_at	Acads																																	1424451_at	Acaa1a /// Acaa1b	1424441_at	Slc27a4	1425703_at	Ppard	1428082_at	Acsl5
				1460409_at	Cpt1a	1460409_at	Cpt1a																																	1424943_at	Cyp4a31	1424451_at	Acaa1a /// Acaa1b	1425826_a_at	Sorbs1	1431056_a_at	Lpl
																																								1425703_at	Ppard	1424943_at	Cyp4a31	1425966_x_at	Ubc	1433531_at	Acsl4
																																								1425762_a_at	Rxra	1425615_a_at	Pck2	1428082_at	Acsl5	1435281_at	Cpt1c
																																								1426219_at	Scp2	1425703_at	Ppard	1428386_at	Acsl3	1435658_at	Slc27a1
																																								1428082_at	Acsl5	1425762_a_at	Rxra	1430497_at	Rxra	1437031_at	Acsl6
																																								1431833_a_at	Hmgcs2	1425826_a_at	Sorbs1	1435281_at	Cpt1c	1437352_at	Acox3
																																								1432827_x_at	Gm1821 /// LOC100048105 /// Rps27a /// Ubb /// Ubc	1425966_x_at	Ubc	1435658_at	Slc27a1	1437666_x_at	Gm1821 /// LOC100048105 /// Rps27a /// Ubb /// Ubc
																																								1433531_at	Acsl4	1426219_at	Scp2	1437352_at	Acox3	1438743_at	Cyp7a1
																																								1436737_a_at	Sorbs1	1428082_at	Acsl5	1440036_x_at	Cyp4a29	1439797_at	Ppard
																																								1448382_at	Ehhadh	1431833_a_at	Hmgcs2	1440134_at	Cyp4a31	1440036_x_at	Cyp4a29
																																								1448987_at	Acadl	1448382_at	Ehhadh	1448382_at	Ehhadh	1440134_at	Cyp4a31
																																								1449051_at	Ppara	1448987_at	Acadl	1448987_at	Acadl	1448382_at	Ehhadh
																																								1449112_at	Slc27a5	1449051_at	Ppara	1449051_at	Ppara	1448987_at	Acadl
																																								1449309_at	Cyp8b1	1449112_at	Slc27a5	1449112_at	Slc27a5	1449112_at	Slc27a5
																																								1449325_at	Fads2	1449309_at	Cyp8b1	1449309_at	Cyp8b1	1449309_at	Cyp8b1
																																								1449942_a_at	Ilk	1449325_at	Fads2	1449325_at	Fads2	1449325_at	Fads2
																																								1450444_a_at	Nr1h3	1449942_a_at	Ilk	1449686_s_at	Scp2	1449942_a_at	Ilk
																																								1450682_at	Fabp6	1450444_a_at	Nr1h3	1449942_a_at	Ilk	1450444_a_at	Nr1h3
																																								1450779_at	Fabp7	1450682_at	Fabp6	1450444_a_at	Nr1h3	1450682_at	Fabp6
																																								1450883_a_at	Cd36	1450779_at	Fabp7	1450643_s_at	Acsl1	1450779_at	Fabp7
																																								1451257_at	Acsl6	1450883_a_at	Cd36	1450682_at	Fabp6	1450883_a_at	Cd36
																																								1452620_at	Pck2	1451257_at	Acsl6	1450779_at	Fabp7	1452620_at	Pck2
																																								1453410_at	Angptl4	1451263_a_at	Fabp4	1451257_at	Acsl6	1452771_s_at	Acsl3
																																								1456424_s_at	Pltp	1455976_x_at	Dbi	1451263_a_at	Fabp4	1454773_at	Rxra
																																								1456737_x_at	Acaa1a /// Acaa1b	1456011_x_at	Acaa1a /// Acaa1b	1451828_a_at	Acsl4	1455201_x_at	Apoa1
																																								1460409_at	Cpt1a	1460409_at	Cpt1a	1455209_at	Pck1	1456011_x_at	Acaa1a /// Acaa1b
																																												1456424_s_at	Pltp	1456424_s_at	Pltp
																																												1456737_x_at	Acaa1a /// Acaa1b	1457721_at	Ppara
																																												1460409_at	Cpt1a	1460409_at	Cpt1a
[truncated: 14 more columns]

## Sheet: up
candidate genes for highly common up-regulated pathways in each study (Study1: GSE5475- CT (KO/WT); Study 2: GSE5475-WY (KO/WT); Study 3: GSE8295- CT (KO/WT); Study 4: GSE8295- WY (KO/WT) )
00511: Other glycan degradation								04142: Lysosome								04144: Endocytosis								04540: Gap junction
Study 1 (13)		Study 2 (13)		Study 3 (15)		Study 4 (15)		Study 1 (104)		Study 2 (104)		Study 3 (113)		Study 4 (113)		Study 1 (161)		Study 2 (161)		Study 3 (184)		Study 4 (184)		Study 1 (76)		Study 2 (76)		Study 3 (82)		Study 4 (82)
probe sets	gene symbols	probe sets	gene symbols	probe sets	gene symbols	probe sets	gene symbols	probe sets	gene symbols	probe sets	gene symbols	probe sets	gene symbols	probe sets	gene symbols	probe sets	gene symbols	probe sets	gene symbols	probe sets	gene symbols	probe sets	gene symbols	probe sets	gene symbols	probe sets	gene symbols	probe sets	gene symbols	probe sets	gene symbols
1416047_at	Fuca2	1416047_at	Fuca2	1416047_at	Fuca2	1416047_at	Fuca2	1415671_at	Atp6v0d1	1415671_at	Atp6v0d1	1415671_at	Atp6v0d1	1415671_at	Atp6v0d1	1415722_a_at	Vta1	1415722_a_at	Vta1	1415722_a_at	Vta1	1415722_a_at	Vta1	1415801_at	Gja1	1415801_at	Gja1	1415800_at	Gja1	1415974_at	Map2k2
1416109_at	Fuca1	1416109_at	Fuca1	1416109_at	Fuca1	1416109_at	Fuca1	1415687_a_at	Psap	1415826_at	Atp6v1h	1415687_a_at	Psap	1415687_a_at	Psap	1415769_at	Itch	1415724_a_at	Cdc42	1416012_at	Ehd1	1415769_at	Itch	1415978_at	Tubb3	1415978_at	Tubb3	1415978_at	Tubb3	1415978_at	Tubb3
1416205_at	Glb1	1416205_at	Glb1	1416584_at	Man2b2	1416340_a_at	Man2b1	1415826_at	Atp6v1h	1415880_a_at	Lamp1	1415880_a_at	Lamp1	1415826_at	Atp6v1h	1415900_a_at	Kit	1415769_at	Itch	1416165_at	Rab31	1416012_at	Ehd1	1416078_s_at	Raf1	1416078_s_at	Raf1	1416256_a_at	Tubb5	1416078_s_at	Raf1
1416584_at	Man2b2	1416340_a_at	Man2b1	1416831_at	Neu1	1416584_at	Man2b2	1415880_a_at	Lamp1	1416087_at	Ap1s1	1416087_at	Ap1s1	1415880_a_at	Lamp1	1415937_s_at	Pdcd6ip	1416010_a_at	Ehd1	1416295_a_at	Il2rg	1416165_at	Rab31	1416256_a_at	Tubb5	1416351_at	Map2k1	1416351_at	Map2k1	1416256_a_at	Tubb5
1416831_at	Neu1	1416584_at	Man2b2	1419339_at	Neu3	1416831_at	Neu1	1416087_at	Ap1s1	1416109_at	Fuca1	1416109_at	Fuca1	1416087_at	Ap1s1	1416012_at	Ehd1	1416165_at	Rab31	1416317_a_at	Stambp	1416295_a_at	Il2rg	1416351_at	Map2k1	1416431_at	Tubb6	1417297_at	Itpr3	1416351_at	Map2k1
1419339_at	Neu3	1416831_at	Neu1	1423688_at	Man2c1	1419339_at	Neu3	1416109_at	Fuca1	1416148_at	Laptm4b	1416263_at	Abcb9	1416109_at	Fuca1	1416165_at	Rab31	1416295_a_at	Il2rg	1416338_at	Sh3gl1	1416338_at	Sh3gl1	1416431_at	Tubb6	1417143_at	Lpar1	1417374_at	Tuba4a	1416431_at	Tubb6
1423687_a_at	Man2c1	1419339_at	Neu3	1431936_a_at	Neu2	1423688_at	Man2c1	1416188_at	Gm2a	1416205_at	Glb1	1416274_at	Ctns	1416148_at	Laptm4b	1416296_at	Il2rg	1416338_at	Sh3gl1	1416426_at	Rab5a	1416426_at	Rab5a	1417143_at	Lpar1	1417148_at	Pdgfrb	1417749_a_at	Tjp1	1417143_at	Lpar1
1431936_a_at	Neu2	1423687_a_at	Man2c1	1434665_at	Aga	1431936_a_at	Neu2	1416205_at	Glb1	1416274_at	Ctns	1416279_at	Ap1b1	1416263_at	Abcb9	1416317_a_at	Stambp	1416426_at	Rab5a	1416540_at	Hgs	1416540_at	Hgs	1417279_at	Itpr1	1417297_at	Itpr3	1418060_a_at	Mapk7	1417148_at	Pdgfrb
1436781_at	Man2b1	1431936_a_at	Neu2	1435289_at	D230014K01Rik	1434665_at	Aga	1416264_at	Abcb9	1416279_at	Ap1b1	1416343_a_at	Lamp2	1416274_at	Ctns	1416338_at	Sh3gl1	1416540_at	Hgs	1416861_at	Stam	1416861_at	Stam	1417297_at	Itpr3	1417375_at	Tuba4a	1418093_a_at	Egf	1417297_at	Itpr3
1437044_a_at	Gba	1449024_a_at	Hexa	1435795_at	Glb1	1435289_at	D230014K01Rik	1416274_at	Ctns	1416307_at	Ap1m1	1416374_at	Ap3m1	1416279_at	Ap1b1	1416426_at	Rab5a	1416861_at	Stam	1417004_at	Tsg101	1416975_at	Stam2	1417373_a_at	Tuba4a	1417749_a_at	Tjp1	1418098_at	Adcy4	1417373_a_at	Tuba4a
1449024_a_at	Hexa	1450099_a_at	Gba	1436781_at	Man2b1	1435795_at	Glb1	1416279_at	Ap1b1	1416340_a_at	Man2b1	1416385_a_at	M6pr	1416307_at	Ap1m1	1416540_at	Hgs	1417004_at	Tsg101	1417007_a_at	Vps4b	1417004_at	Tsg101	1417749_a_at	Tjp1	1417854_at	Map2k5	1418128_at	Adcy6	1417749_a_at	Tjp1
1450626_at	Manba	1450626_at	Manba	1449024_a_at	Hexa	1449024_a_at	Hexa	1416307_at	Ap1m1	1416375_at	Ap3m1	1416392_a_at	Atp6v0c /// Atp6v0c-ps2	1416340_a_at	Man2b1	1416862_at	Stam	1417007_a_at	Vps4b	1417101_at	Hspa2	1417101_at	Hspa2	1417854_at	Map2k5	1418060_a_at	Mapk7	1418586_at	Adcy9	1418060_a_at	Mapk7
1460180_at	Hexb	1460180_at	Hexb	1450099_a_at	Gba	1450099_a_at	Gba	1416343_a_at	Lamp2	1416382_at	Ctsc	1416413_at	Ctsj	1416374_at	Ap3m1	1416975_at	Stam2	1417101_at	Hspa2	1417236_at	Ehd3	1417236_at	Ehd3	1418060_a_at	Mapk7	1418093_a_at	Egf	1418754_at	Adcy8	1418093_a_at	Egf
				1450626_at	Manba	1450626_at	Manba	1416382_at	Ctsc	1416385_a_at	M6pr	1416440_at	Cd164	1416382_at	Ctsc	1417004_at	Tsg101	1417236_at	Ehd3	1417510_at	Vps4a	1417237_at	Pld2	1418093_a_at	Egf	1418098_at	Adcy4	1418884_x_at	Tuba1a	1418098_at	Adcy4
				1460180_at	Hexb	1460180_at	Hexb	1416385_a_at	M6pr	1416413_at	Ctsj	1416735_at	Asah1	1416386_a_at	M6pr	1417007_a_at	Vps4b	1417237_at	Pld2	1418012_at	Sh3glb1	1417410_s_at	Prkci	1418098_at	Adcy4	1418128_at	Adcy6	1418950_at	Drd2	1418128_at	Adcy6
								1416413_at	Ctsj	1416440_at	Cd164	1416831_at	Neu1	1416413_at	Ctsj	1417101_at	Hspa2	1417510_at	Vps4a	1418093_a_at	Egf	1417510_at	Vps4a	1418128_at	Adcy6	1418508_a_at	Grb2	1419449_a_at	Gnai2	1418586_at	Adcy9
								1416631_at	Ap4b1	1416735_at	Asah1	1417492_at	Ctsb	1416440_at	Cd164	1417236_at	Ehd3	1418012_at	Sh3glb1	1418143_at	Vps45	1417546_at	Il2rb	1418586_at	Adcy9	1418754_at	Adcy8	1419518_at	Tuba8	1418754_at	Adcy8
								1416735_at	Asah1	1416831_at	Neu1	1417527_at	Ap3m2	1416631_at	Ap4b1	1417237_at	Pld2	1418093_a_at	Egf	1418536_at	H2-Q7	1418010_a_at	Sh3glb1	1418711_at	Pdgfa	1418884_x_at	Tuba1a	1420533_at	Gucy1a3	1418884_x_at	Tuba1a
								1416831_at	Neu1	1417490_at	Ctsb	1417706_at	Naglu	1416735_at	Asah1	1417510_at	Vps4a	1418143_at	Vps45	1418749_at	Psd3	1418093_a_at	Egf	1418754_at	Adcy8	1418950_at	Drd2	1420872_at	Gucy1b3	1418950_at	Drd2
								1417491_at	Ctsb	1417551_at	Cln3	1417870_x_at	Ctsz	1416831_at	Neu1	1418012_at	Sh3glb1	1418144_a_at	Pip5k1a	1418817_at	Chmp1b	1418143_at	Vps45	1418884_x_at	Tuba1a	1419123_a_at	Pdgfc	1421740_at	Gnas	1419123_a_at	Pdgfc
								1417527_at	Ap3m2	1417584_at	Slc11a2	1417964_at	Ap3d1	1417491_at	Ctsb	1418085_at	Prkcz	1418341_at	Rab4a	1419252_at	Eps15	1418144_a_at	Pip5k1a	1418950_at	Drd2	1419518_at	Tuba8	1421885_at	Sos1	1419449_a_at	Gnai2
								1417551_at	Cln3	1417632_at	Atp6v0a1	1418302_at	Ppt2	1417706_at	Naglu	1418093_a_at	Egf	1418536_at	H2-Q7	1419300_at	Flt1	1418536_at	H2-Q7	1419123_a_at	Pdgfc	1419811_at	Adcy9	1421917_at	Pdgfra	1419518_at	Tuba8
								1417584_at	Slc11a2	1417706_at	Naglu	1418846_at	Ap4m1	1417870_x_at	Ctsz	1418143_at	Vps45	1418596_at	Fgfr4	1419625_at	Hspa1a /// Hspa1l	1418596_at	Fgfr4	1419518_at	Tuba8	1420533_at	Gucy1a3	1422125_at	Htr2b	1420611_at	Prkacb
								1417632_at	Atp6v0a1	1417870_x_at	Ctsz	1418989_at	Ctse	1418248_at	Gla	1418144_a_at	Pip5k1a	1418749_at	Psd3	1419789_at	Agap2	1418749_at	Psd3	1419568_at	Mapk1	1420611_at	Prkacb	1422687_at	Nras	1420871_at	Gucy1b3
								1417706_at	Naglu	1417964_at	Ap3d1	1419428_a_at	Gaa	1418302_at	Ppt2	1418536_at	H2-Q7	1418791_at	Sh3gl2	1419873_s_at	Csf1r	1418816_at	Chmp1b	1420534_at	Gucy1a3	1420871_at	Gucy1b3	1423019_at	Gjd2	1421446_at	Prkcc
								1417721_s_at	Laptm5	1418248_at	Gla	1419594_at	Ctsg	1418365_at	Ctsh	1418749_at	Psd3	1418816_at	Chmp1b	1420391_at	Pard3	1419176_at	Vps37a	1420610_at	Prkacb	1421354_at	Prkg2	1423221_at	Tubb4	1421886_at	Sos1
								1417868_a_at	Ctsz	1418302_at	Ppt2	1420015_s_at	Ppt1	1418846_at	Ap4m1	1418816_at	Chmp1b	1418823_at	Arf6	1420692_at	Il2ra	1419252_at	Eps15	1420871_at	Gucy1b3	1421446_at	Prkcc	1423420_at	Adrb1	1421917_at	Pdgfra
								1417964_at	Ap3d1	1418365_at	Ctsh	1420361_at	Slc11a1	1418989_at	Ctse	1419177_at	Vps37a	1419177_at	Vps37a	1420847_a_at	Fgfr2	1419625_at	Hspa1a /// Hspa1l	1421354_at	Prkg2	1421886_at	Sos1	1423642_at	Tubb2c	1422125_at	Htr2b
								1418302_at	Ppt2	1418793_at	Idua	1420635_a_at	Tcirg1	1419428_a_at	Gaa	1419251_at	Eps15	1419251_at	Eps15	1420851_at	Pard6g	1419789_at	Agap2	1421446_at	Prkcc	1421917_at	Pdgfra	1423846_x_at	Tuba1b	1423221_at	Tubb4
								1418365_at	Ctsh	1418846_at	Ap4m1	1421726_at	Ap4b1	1419594_at	Ctsg	1419300_at	Flt1	1419300_at	Flt1	1420894_at	Tgfbr1	1419833_s_at	Arap3	1421886_at	Sos1	1422125_at	Htr2b	1424132_at	Hras1	1423240_at	Src
								1418793_at	Idua	1418989_at	Ctse	1422030_at	Atp6v0a4	1420016_at	Ppt1	1419625_at	Hspa1a /// Hspa1l	1419625_at	Hspa1a /// Hspa1l	1421358_at	H2-M3	1419873_s_at	Csf1r	1421917_at	Pdgfra	1422250_at	Map3k2	1425419_a_at	Raf1	1423420_at	Adrb1
								1418846_at	Ap4m1	1419594_at	Ctsg	1422341_s_at	Pla2g15	1420361_at	Slc11a1	1419690_at	2610002M06Rik	1419690_at	2610002M06Rik	1421734_at	Il8rb	1420623_x_at	Hspa8	1421959_s_at	Adcy3	1422407_s_at	Hras1	1426319_at	Pdgfd	1423478_at	Prkcb
								1418989_at	Ctse	1420361_at	Slc11a1	1422593_at	Ap3s1	1420547_at	Galc	1419789_at	Agap2	1419789_at	Agap2	1421833_at	Pip5k1b	1420692_at	Il2ra	1422125_at	Htr2b	1423019_at	Gjd2	1426585_s_at	Mapk1	1423642_at	Tubb2c
								1419428_a_at	Gaa	1420547_at	Galc	1422632_at	Ctsw	1420635_a_at	Tcirg1	1419833_s_at	Arap3	1419872_at	Csf1r	1421841_at	Fgfr3	1420847_a_at	Fgfr2	1422250_at	Map3k2	1423221_at	Tubb4	1427060_at	Mapk3	1423846_x_at	Tuba1b
								1419594_at	Ctsg	1420635_a_at	Tcirg1	1422988_at	Sgsh	1422030_at	Atp6v0a4	1420391_at	Pard3	1420355_at	Grk4	1421917_at	Pdgfra	1420851_at	Pard6g	1423019_at	Gjd2	1423240_at	Src	1427287_s_at	Itpr2	1424132_at	Hras1
								1420361_at	Slc11a1	1421726_at	Ap4b1	1423086_at	Npc1	1422593_at	Ap3s1	1420517_at	Chmp4c	1420391_at	Pard3	1422019_at	Tgfbr2	1420895_at	Tgfbr1	1423221_at	Tubb4	1423420_at	Adrb1	1427347_s_at	Tubb2a	1424287_at	Prkx
								1420547_at	Galc	1421813_a_at	Psap	1423235_at	Ap3b1	1422632_at	Ctsw	1420622_a_at	Hspa8	1420498_a_at	Dab2	1422098_at	Acvr1b	1421050_at	Vps25	1423240_at	Src	1423642_at	Tubb2c	1428645_at	Gnai3	1424834_s_at	Itpr2
								1420635_a_at	Tcirg1	1422030_at	Atp6v0a4	1423362_at	Sort1	1422718_at	Ap3s2	1420692_at	Il2ra	1420517_at	Chmp4c	1422119_at	Rab5b	1421358_at	H2-M3	1423420_at	Adrb1	1423846_x_at	Tuba1b	1430871_at	Plcb4	1426228_at	Kras
								1422030_at	Atp6v0a4	1422341_s_at	Pla2g15	1423368_at	Laptm4a	1423086_at	Npc1	1420847_a_at	Fgfr2	1420623_x_at	Hspa8	1422160_at	H2-T24	1421359_at	Ret	1423642_at	Tubb2c	1424286_at	Prkx	1434000_at	Kras	1426319_at	Pdgfd
								1422467_at	Ppt1	1422467_at	Ppt1	1423590_at	Napsa	1423235_at	Ap3b1	1420894_at	Tgfbr1	1420691_at	Il2ra	1422666_at	Cblc	1421734_at	Il8rb	1423846_x_at	Tuba1b	1424834_s_at	Itpr2	1434254_at	Gna11	1426585_s_at	Mapk1
								1422593_at	Ap3s1	1422593_at	Ap3s1	1423834_s_at	Gga1	1423362_at	Sort1	1421358_at	H2-M3	1420847_a_at	Fgfr2	1422883_at	Usp8	1421833_at	Pip5k1b	1424132_at	Hras1	1424932_at	Egfr	1435043_at	Plcb1	1427060_at	Mapk3
								1422632_at	Ctsw	1422632_at	Ctsw	1424111_at	Igf2r	1423368_at	Laptm4a	1421359_at	Ret	1420893_a_at	Tgfbr1	1423175_s_at	Pard6b	1421841_at	Fgfr3	1424286_at	Prkx	1425338_at	Plcb4	1435460_at	Prkg2	1427562_a_at	Prkca
								1422988_at	Sgsh	1422718_at	Ap3s2	1424654_at	Acp2	1423590_at	Napsa	1421376_at	Traf6	1421051_s_at	Vps25	1423270_at	Nedd4l	1421917_at	Pdgfra	1424932_at	Egfr	1425781_a_at	Plcb1	1436928_s_at	Adcy3	1427838_at	Tubb2a
								1423086_at	Npc1	1423086_at	Npc1	1425227_a_at	Atp6v0a1	1423704_at	Pla2g15	1421734_at	Il8rb	1421358_at	H2-M3	1423391_at	Git2	1422019_at	Tgfbr2	1425339_at	Plcb4	1426319_at	Pdgfd	1436970_a_at	Pdgfrb	1428645_at	Gnai3
								1423141_at	Lipa	1423141_at	Lipa	1425448_x_at	Atp6v0b	1423834_s_at	Gga1	1421841_at	Fgfr3	1421359_at	Ret	1423420_at	Adrb1	1422160_at	H2-T24	1425781_a_at	Plcb1	1426585_s_at	Mapk1	1437393_at	Prkca	1428938_at	Gnaq
								1423235_at	Ap3b1	1423235_at	Ap3b1	1426886_at	Cln5	1424112_at	Igf2r	1421917_at	Pdgfra	1421376_at	Traf6	1423842_a_at	Rnf41	1422666_at	Cblc	1426228_at	Kras	1427060_at	Mapk3	1438611_at		1434141_at	Gucy1a3
								1423368_at	Laptm4a	1423362_at	Sort1	1427002_s_at	Arsg	1424654_at	Acp2	1422119_at	Rab5b	1421555_at	Adrb3	1424132_at	Hras1	1423175_s_at	Pard6b	1426319_at	Pdgfd	1427510_at	Gnai1	1443080_at	Adcy5	1435043_at	Plcb1
								1423388_at	Ap1g1	1423368_at	Laptm4a	1428141_at	Gga2	1426886_at	Cln5	1422160_at	H2-T24	1421734_at	Il8rb	1424380_at	Vps37b	1423240_at	Src	1427060_at	Mapk3	1427789_s_at	Gnas	1443144_at	Prkcb	1435297_at	Gjd2
								1423590_at	Napsa	1423590_at	Napsa	1429116_at	Slc17a5	1426927_at	Ap3b2	1422259_a_at	Ccr5	1421821_at	Ldlr	1424417_at	Vps36	1423420_at	Adrb1	1427693_at	Itpr2	1427838_at	Tubb2a	1444214_at	Tubb1	1435460_at	Prkg2
								1423704_at	Pla2g15	1423834_s_at	Gga1	1429190_at	Arsb	1427002_s_at	Arsg	1422666_at	Cblc	1421841_at	Fgfr3	1424684_at	Rab5c	1423910_at	Agap3	1427838_at	Tubb2a	1428645_at	Gnai3	1444232_at	Prkg1	1435771_at	Plcb4
								1423834_s_at	Gga1	1424111_at	Igf2r	1429457_at	Psapl1	1428094_at	Lamp2	1422883_at	Usp8	1421917_at	Pdgfra	1424727_at	Ccr5	1424132_at	Hras1	1434254_at	Gna11	1435652_a_at	Gnai2	1445359_at	Adcy1	1436929_x_at	Adcy3
								1424112_at	Igf2r	1426025_s_at	Laptm5	1430332_a_at	Gusb	1428141_at	Gga2	1422967_a_at	Tfrc	1422098_at	Acvr1b	1424954_a_at	Pip5k1c	1424157_at	Ehd2	1435652_a_at	Gnai2	1436928_s_at	Adcy3	1446353_at	Tubb6	1438611_at
								1424513_at	Atp6v0a2	1426886_at	Cln5	1431609_a_at	Acp5	1429116_at	Slc17a5	1422990_at	Met	1422119_at	Rab5b	1424960_at	Epn3	1424380_at	Vps37b	1436970_a_at	Pdgfrb	1437690_x_at	Csnk1d	1447593_x_at	Gnaq	1438973_x_at	Gja1
								1424654_at	Acp2	1427813_at	Ids	1431761_at	Entpd4	1429190_at	Arsb	1422994_at	Pip5k3	1422160_at	H2-T24	1425137_a_at	H2-Q10	1424684_at	Rab5c	1437225_x_at	Gnai3	1438611_at		1447720_x_at	Prkaca	1439829_at	Adcy5
								1426886_at	Cln5	1428094_at	Lamp2	1433488_x_at	Gns	1429457_at	Psapl1	1423175_s_at	Pard6b	1422407_s_at	Hras1	1425573_a_at	Asap1	1424727_at	Ccr5	1437690_x_at	Csnk1d	1448296_x_at	Tuba3a /// Tuba3b	1448296_x_at	Tuba3a /// Tuba3b	1444214_at	Tubb1
								1427002_s_at	Arsg	1428141_at	Gga2	1433501_at	Ctso	1431609_a_at	Acp5	1423240_at	Src	1422883_at	Usp8	1425591_a_at	Chmp2a	1424954_a_at	Pip5k1c	1438611_at		1448314_at	Cdc2a	1448314_at	Cdc2a	1448296_x_at	Tuba3a /// Tuba3b
								1428141_at	Gga2	1429457_at	Psapl1	1434081_at	Ap1g1	1431761_at	Entpd4	1423269_a_at	Nedd4l	1422966_a_at	Tfrc	1425739_at	Pld1	1424960_at	Epn3	1448296_x_at	Tuba3a /// Tuba3b	1448661_at	Plcb3	1448606_at	Lpar1	1448314_at	Cdc2a
								1429457_at	Psapl1	1430332_a_at	Gusb	1434540_a_at	Clta	1433488_x_at	Gns	1423391_at	Git2	1422990_at	Met	1426009_a_at	Pip5k1a	1425137_a_at	H2-Q10	1448314_at	Cdc2a	1449144_at	Gna11	1448661_at	Plcb3	1448661_at	Plcb3
								1430332_a_at	Gusb	1430394_a_at	Abcb9	1434665_at	Aga	1433501_at	Ctso	1423420_at	Adrb1	1422994_at	Pip5k3	1426184_a_at	Pdcd6ip	1425336_x_at	H2-K1	1448661_at	Plcb3	1449187_at	Pdgfa	1449111_a_at	Grb2	1449111_a_at	Grb2
								1431527_at	Cd164	1431609_a_at	Acp5	1435795_at	Glb1	1434081_at	Ap1g1	1423448_at	Rab11b	1423174_a_at	Pard6b	1426227_s_at	Vps37c	1425572_a_at	Asap1	1449111_a_at	Grb2	1449876_at	Prkg1	1449187_at	Pdgfa	1449144_at	Gna11
								1431609_a_at	Acp5	1431761_at	Entpd4	1436525_at	Ap3s2	1434540_a_at	Clta	1423593_a_at	Csf1r	1423240_at	Src	1426239_s_at	Arrb2	1425591_a_at	Chmp2a	1449876_at	Prkg1	1450115_at	Gnaq	1449351_s_at	Pdgfc	1449187_at	Pdgfa
								1431761_at	Entpd4	1432125_at	Ap3m2	1436781_at	Man2b1	1434665_at	Aga	1423910_at	Agap3	1423269_a_at	Nedd4l	1426499_at	Sh3glb2	1426023_a_at	Rabep1	1450065_at	Adcy7	1450414_at	Pdgfb	1450413_at	Pdgfb	1449876_at	Prkg1
								1433546_at	Gns	1433488_x_at	Gns	1436905_x_at	Laptm5	1434798_at	Atp6v0d2	1424132_at	Hras1	1423391_at	Git2	1427039_at	Epn1	1426249_at	Adrbk1	1450115_at	Gnaq	1450477_at	Htr2c	1450477_at	Htr2c	1450186_s_at	Gnas
								1434540_a_at	Clta	1434540_a_at	Clta	1438008_at	Gga3	1435335_a_at	Gnptab	1424157_at	Ehd2	1423420_at	Adrb1	1427077_a_at	Ap2b1	1426499_at	Sh3glb2	1450186_s_at	Gnas	1450519_a_at	Prkaca	1450918_s_at	Src	1450413_at	Pdgfb
								1434751_at	Ids	1434768_at	Tpp1	1438365_x_at	Laptm4b	1435795_at	Glb1	1424378_at	Ldlrap1	1423448_at	Rab11b	1427098_at	Wwp1	1427039_at	Epn1	1450414_at	Pdgfb	1450945_at	Prkca	1451299_at	Prkx	1450477_at	Htr2c
								1434768_at	Tpp1	1434791_at	Atp6v0a2	1440261_at	Ap4e1	1436580_at	Hgsnat	1424380_at	Vps37b	1423605_a_at	Mdm2	1427145_at	Iqsec1	1427077_a_at	Ap2b1	1450477_at	Htr2c	1451979_at	Kras	1452281_at	Sos2	1450519_a_at	Prkaca
								1435335_a_at	Gnptab	1435335_a_at	Gnptab	1443753_at	Galns	1436905_x_at	Laptm5	1424417_at	Vps36	1424378_at	Ldlrap1	1427226_at	Epn2	1427245_at	Arfgap1	1450519_a_at	Prkaca	1452281_at	Sos2	1452481_at	Plcb2	1452281_at	Sos2
								1435732_x_at	Atp6v0c /// Atp6v0c-ps2	1435732_x_at	Atp6v0c /// Atp6v0c-ps2	1443814_x_at	Ctsh	1437013_x_at	Atp6v0b	1424504_at	Rab22a	1424380_at	Vps37b	1427245_at	Arfgap1	1427438_at	Pip4k2b	1450945_at	Prkca	1452481_at	Plcb2	1452679_at	Tubb2b	1452481_at	Plcb2
								1436525_at	Ap3s2	1436788_at	Acp2	1444176_at	Atp6v0d2	1438008_at	Gga3	1424684_at	Rab5c	1424417_at	Vps36	1427405_s_at	Rab11fip5	1427783_at	Erbb4	1452281_at	Sos2	1452679_at	Tubb2b	1453712_a_at	Map2k5	1452679_at	Tubb2b
								1436781_at	Man2b1	1436849_x_at	Gaa	1446834_at	Ctsc	1438497_at	Mfsd8	1424773_at	Fam125a	1424503_at	Rab22a	1427438_at	Pip4k2b	1428064_at	Arap1	1452481_at	Plcb2	1454060_a_at	Nras	1454959_s_at	Gnai1	1453712_a_at	Map2k5
								1437013_x_at	Atp6v0b	1437013_x_at	Atp6v0b	1447333_at		1438731_at	Sgsh	1424932_at	Egfr	1424684_at	Rab5c	1427746_x_at	H2-K1	1428087_at	Dnm1l	1452679_at	Tubb2b	1455462_at	Adcy2	1455462_at	Adcy2	1454060_a_at	Nras
								1437044_a_at	Gba	1438731_at	Sgsh	1448118_a_at	Ctsd	1438925_x_at	Atp6v0c /// Atp6v0c-ps2	1424960_at	Epn3	1424727_at	Ccr5	1427776_a_at	Fgfr4	1428121_at	Fam125b	1454060_a_at	Nras	1455719_at	Tubb5	1455597_at	Map3k2	1454959_s_at	Gnai1
								1437998_at	Ap1s2	1448118_a_at	Ctsd	1448241_at	Gm2a	1439094_at	Cltc	1425137_a_at	H2-Q10	1424773_at	Fam125a	1427783_at	Erbb4	1428253_at	Chmp2b	1454959_s_at	Gnai1	1456307_s_at	Adcy7	1455629_at	Drd1a	1455462_at	Adcy2
								1438365_x_at	Laptm4b	1448241_at	Gm2a	1448313_at	Tpp1	1440261_at	Ap4e1	1425403_at	Dnm3	1424932_at	Egfr	1428032_at	Acvr1c	1428268_at	Psd2	1455462_at	Adcy2	1460203_at	Itpr1	1455758_at	Prkcc	1455597_at	Map3k2
								1448118_a_at	Ctsd	1448591_at	Ctss	1448591_at	Ctss	1441709_at	Slc11a2	1425444_a_at	Tgfbr2	1424954_a_at	Pip5k1c	1428064_at	Arap1	1428395_at	Smurf1	1460419_a_at	Prkcb	1460419_a_at	Prkcb	1456119_at	Grm5	1455629_at	Drd1a
								1448309_at	Ap3m1	1448621_a_at	Smpd1	1448621_a_at	Smpd1	1445280_at	Ap3d1	1425573_a_at	Asap1	1424960_at	Epn3	1428121_at	Fam125b	1429046_at	LOC100045522 /// Smurf2	1460636_at	Map2k2	1460636_at	Map2k2	1456307_s_at	Adcy7	1456119_at	Grm5
								1448591_at	Ctss	1448744_at	Galns	1448883_at	Lgmn	1448118_a_at	Ctsd	1425591_a_at	Chmp2a	1425135_a_at	Dnm2	1428252_at	Chmp2b	1430604_a_at	Dab2					1456727_a_at	Csnk1d	1456307_s_at	Adcy7
								1448621_a_at	Smpd1	1448883_at	Lgmn	1448986_x_at		1448124_at	Gusb	1425739_at	Pld1	1425137_a_at	H2-Q10	1428268_at	Psd2	1430802_at	H2-Q8					1457197_at	Prkacb	1456487_at	Adcy1
								1448744_at	Galns	1448986_x_at		1449024_a_at	Hexa	1448241_at	Gm2a	1426239_s_at	Arrb2	1425336_x_at	H2-K1	1428395_at	Smurf1	1430904_at	Arfgap3					1457563_at	Egfr	1456727_a_at	Csnk1d
								1448883_at	Lgmn	1449024_a_at	Hexa	1449043_at	Naga	1448313_at	Tpp1	1426249_at	Adrbk1	1425403_at	Dnm3	1428621_a_at	Vps25	1431947_at	Ldlr					1459336_at	Gucy1a2	1459336_at	Gucy1a2
								1448986_x_at		1449043_at	Naga	1449164_at	Cd68	1448591_at	Ctss	1426499_at	Sh3glb2	1425573_a_at	Asap1	1429045_at	LOC100045522 /// Smurf2	1431962_a_at	Stambp					1460203_at	Itpr1	1460203_at	Itpr1
								1449006_at	Gla	1449164_at	Cd68	1449230_at	Idua	1448621_a_at	Smpd1	1427039_at	Epn1	1425591_a_at	Chmp2a	1429363_at	Vps37a	1432103_a_at	Sh3gl3					1460636_at	Map2k2	1460420_a_at	Egfr
								1449024_a_at	Hexa	1449302_at	Abca2	1449302_at	Abca2	1448744_at	Galns	1427098_at	Wwp1	1426184_a_at	Pdcd6ip	1429693_at	Dab2	1432269_a_at	Sh3kbp1
								1449043_at	Naga	1449622_s_at	Atp6ap1	1449622_s_at	Atp6ap1	1448751_at	Ap3m2	1427226_at	Epn2	1426227_s_at	Vps37c	1430802_at	H2-Q8	1432270_a_at	Chmp5
								1449164_at	Cd68	1449663_at	Ap1g1	1449870_a_at	Atp6v0a2	1448883_at	Lgmn	1427245_at	Arfgap1	1426397_at	Tgfbr2	1430904_at	Arfgap3	1432526_a_at	Snf8
								1449302_at	Abca2	1450099_a_at	Gba	1450099_a_at	Gba	1448986_x_at		1427405_s_at	Rab11fip5	1426499_at	Sh3glb2	1431176_at	Chmp4c	1433612_at	Ap2s1
								1449622_s_at	Atp6ap1	1450175_a_at	Ctsm	1450175_a_at	Ctsm	1449024_a_at	Hexa	1427438_at	Pip4k2b	1427039_at	Epn1	1431316_at	Itch	1433684_at	Chmp6
								1450175_a_at	Ctsm	1450237_at	Dnase2b	1450237_at	Dnase2b	1449043_at	Naga	1427718_a_at	Mdm2	1427098_at	Wwp1	1431947_at	Ldlr	1433725_at	Acvr1b
								1450237_at	Dnase2b	1450626_at	Manba	1450626_at	Manba	1449164_at	Cd68	1427783_at	Erbb4	1427127_x_at	Hspa1b	1432103_a_at	Sh3gl3	1433915_s_at	Epn2
								1450626_at	Manba	1450652_at	Ctsk	1450652_at	Ctsk	1449230_at	Idua	1427846_x_at	Fgfr4	1427145_at	Iqsec1	1432269_a_at	Sh3kbp1	1434131_at	Rufy1
								1450652_at	Ctsk	1450868_at	Hgsnat	1450868_at	Hgsnat	1449302_at	Abca2	1428008_at	Dnm1l	1427226_at	Epn2	1432270_a_at	Chmp5	1434312_at	Arf6
								1450868_at	Hgsnat	1451019_at	Ctsf	1450872_s_at	Lipa	1449622_s_at	Atp6ap1	1428032_at	Acvr1c	1427245_at	Arfgap1	1432526_a_at	Snf8	1434314_s_at	Rab11fip5
								1450955_s_at	Sort1	1451310_a_at	Ctsl	1451019_at	Ctsf	1449870_a_at	Atp6v0a2	1428064_at	Arap1	1427405_s_at	Rab11fip5	1433596_at	Dnajc6	1434447_at	Met
								1451019_at	Ctsf	1451665_a_at	Ap4s1	1451310_a_at	Ctsl	1450099_a_at	Gba	1428123_at	Fam125b	1427438_at	Pip4k2b	1433612_at	Ap2s1	1434540_a_at	Clta
								1451310_a_at	Ctsl	1451837_at	Ap3b2	1451665_a_at	Ap4s1	1450166_at	Ids	1428621_a_at	Vps25	1427448_at	Rabep1	1433684_at	Chmp6	1434549_at	Rab11a
								1451665_a_at	Ap4s1	1452277_at	Arsg	1451837_at	Ap3b2	1450175_a_at	Ctsm	1430604_a_at	Dab2	1427726_at	H2-D1	1434032_at	Agap3	1434775_at	Pard3
								1451837_at	Ap3b2	1452335_at	Mfsd8	1452335_at	Mfsd8	1450237_at	Dnase2b	1432004_a_at	Dnm2	1427729_at	Ehd2	1434131_at	Rufy1	1435093_at	Zfyve20
								1452335_at	Mfsd8	1452657_at	Ap1s2	1452657_at	Ap1s2	1450626_at	Manba	1432007_s_at	Ap2a2	1427754_a_at	Dnm1	1434312_at	Arf6	1435253_at	Rab11b
								1453063_at	Cltb	1453063_at	Cltb	1452907_at	Galc	1450652_at	Ctsk	1432103_a_at	Sh3gl3	1427783_at	Erbb4	1434447_at	Met	1435433_at	Agap1
								1454626_at	Cltc	1454626_at	Cltc	1454626_at	Cltc	1450872_s_at	Lipa	1432270_a_at	Chmp5	1428032_at	Acvr1c	1434540_a_at	Clta	1435780_at	Psd
								1454704_at	Scarb2	1454704_at	Scarb2	1455481_at	Ids	1451019_at	Ctsf	1432526_a_at	Snf8	1428064_at	Arap1	1434549_at	Rab11a	1435869_s_at	Ap2a2
								1460180_at	Hexb	1460180_at	Hexb	1455735_at	Ap1s3	1451310_a_at	Ctsl	1433612_at	Ap2s1	1428087_at	Dnm1l	1434829_at	Cbl	1435925_at	Git2
								1460190_at	Ap1m2	1460190_at	Ap1m2	1456620_at	Gnptab	1451665_a_at	Ap4s1	1433684_at	Chmp6	1428123_at	Fam125b	1434874_x_at	Centb1	1436181_at	Ddef2
								1460346_at	Arsa	1460346_at	Arsa	1456797_at	Cltb	1453063_at	Cltb	1433725_at	Acvr1b	1428165_at	Vps24	1435780_at	Psd	1436622_at	Iqsec2
												1457639_at	Atp6v1h	1455735_at	Ap1s3	1434131_at	Rufy1	1431692_a_at	Cblc	1436181_at	Ddef2	1436672_at	Grk5
												1457789_at	Cln3	1457789_at	Cln3	1434312_at	Arf6	1431962_a_at	Stambp	1436359_at	Ret	1437043_a_at	Fam125a
												1458344_at	Nagpa	1458344_at	Nagpa	1434540_a_at	Clta	1432103_a_at	Sh3gl3	1436622_at	Iqsec2	1437113_s_at	Pld1
												1459738_x_at	Gla	1459924_at	Atp6v0a1	1435780_at	Psd	1432270_a_at	Chmp5	1437043_a_at	Fam125a	1437302_at	Adrb2
												1459832_s_at	Ap1m1	1460036_at	Ap1s2	1437302_at	Adrb2	1432526_a_at	Snf8	1437302_at	Adrb2	1437308_s_at	F2r
												1460180_at	Hexb	1460180_at	Hexb	1437394_at	Agap1	1433612_at	Ap2s1	1437912_at	Iqsec3	1437436_s_at	Grk6
												1460190_at	Ap1m2	1460190_at	Ap1m2	1437615_s_at	Vps37c	1433684_at	Chmp6	1437938_x_at	Dnm2	1437446_at	Rab5b
												1460235_at	Scarb2	1460235_at	Scarb2	1438045_at	Eea1	1434032_at	Agap3	1438045_at	Eea1	1437615_s_at	Vps37c
												1460346_at	Arsa	1460346_at	Arsa	1443856_at	Rabep1	1434131_at	Rufy1	1439021_at	Acap3	1437912_at	Iqsec3
																1448447_at	Vps28	1434540_a_at	Clta	1439508_at	Rab11b	1438045_at	Eea1
																1448672_a_at	Arfgap2	1435780_at	Psd	1441669_at	Acap2	1438896_at	Dnajc6
																1448695_at	Prkci	1437113_s_at	Pld1	1443856_at	Rabep1	1439021_at	Acap3
																1448710_at	Cxcr4	1437302_at	Adrb2	1443886_at	Prkcz2	1439094_at	Cltc
																1448759_at	Il2rb	1437394_at	Agap1	1443990_at	Ntrk1	1439460_a_at	Arfgap2
																1449048_s_at	Rab4a	1438045_at	Eea1	1445241_at	Rab11fip4	1441669_at	Acap2
																1449100_at	Pard6a	1448447_at	Vps28	1446265_at	Dnm3	1443225_at	Acvr1c
																1449228_at	Sh3gl2	1448672_a_at	Arfgap2	1446940_at	Traf6	1443288_at	Traf6
																1449256_a_at	Rab11a	1448695_at	Prkci	1447264_at	Rab11fip1	1443420_at	Usp8
																1449379_at	Kdr	1448710_at	Cxcr4	1448447_at	Vps28	1443766_x_at	Rab11fip4
																1449514_at	Grk5	1448759_at	Il2rb	1448672_a_at	Arfgap2	1443886_at	Prkcz2
																1449574_a_at	Cdc42	1449100_at	Pard6a	1448695_at	Prkci	1443990_at	Ntrk1
																1449852_a_at	Ehd4	1449256_a_at	Rab11a	1448710_at	Cxcr4	1446265_at	Dnm3
																1450025_at	Pard6g	1449379_at	Kdr	1448759_at	Il2rb	1447264_at	Rab11fip1
																1450228_a_at	Pip5k1c	1449514_at	Grk5	1449048_s_at	Rab4a	1448447_at	Vps28
																1450383_at	Ldlr	1449692_at	Prkcz	1449100_at	Pard6a	1448710_at	Cxcr4
																1450389_s_at	Pip5k1b	1449852_a_at	Ehd4	1449228_at	Sh3gl2	1449048_s_at	Rab4a
																1450431_a_at	Nedd4	1450025_at	Pard6g	1449379_at	Kdr	1449100_at	Pard6a
																1450457_at	Cbl	1450389_s_at	Pip5k1b	1449514_at	Grk5	1449228_at	Sh3gl2
																1450480_a_at	Grk6	1450431_a_at	Nedd4	1449692_at	Prkcz	1449379_at	Kdr
																1450529_at	H2-M9	1450457_at	Cbl	1449852_a_at	Ehd4	1449574_a_at	Cdc42
																1450531_at	H2-Bl	1450480_a_at	Grk6	1450431_a_at	Nedd4	1449674_s_at	Pdcd6ip
																1450534_x_at	H2-K1	1450529_at	H2-M9	1450480_a_at	Grk6	1449692_at	Prkcz
																1450587_at	H2-M10.1	1450531_at	H2-Bl	1450529_at	H2-M9	1449852_a_at	Ehd4
																1450675_at	Smap2	1450587_at	H2-M10.1	1450531_at	H2-Bl	1449887_at	Chmp4c /// LOC100044854
																1450852_s_at	F2r	1450675_at	Smap2	1450587_at	H2-M10.1	1450457_at	Cbl
																1450894_a_at	Ap2m1	1450852_s_at	F2r	1450675_at	Smap2	1450529_at	H2-M9
																1451098_at	Chmp1a	1450894_a_at	Ap2m1	1450852_s_at	F2r	1450531_at	H2-Bl
																1452108_at	Igf1r	1451098_at	Chmp1a	1450894_a_at	Ap2m1	1450587_at	H2-M10.1
																1452291_at	Arap2	1451282_at	Arap3	1450918_s_at	Src	1450675_at	Smap2
																1452292_at	Ap2b1	1451987_at	Arrb2	1451098_at	Chmp1a	1450894_a_at	Ap2m1
																1452318_a_at	Hspa1b	1451992_at	Adrbk1	1451282_at	Arap3	1451057_x_at	Dnm2
																1452327_at	Iqsec1	1452108_at	Igf1r	1451379_at	Rab22a	1451098_at	Chmp1a
																1452388_at	Hspa1a	1452291_at	Arap2	1451784_x_at	H2-D1	1451109_a_at	Nedd4
																1452482_at	Erbb3	1452292_at	Ap2b1	1451992_at	Adrbk1	1451343_at	Vps36
																1452544_x_at	H2-D1	1452388_at	Hspa1a	1452108_at	Igf1r	1451784_x_at	H2-D1
																1453063_at	Cltb	1452482_at	Erbb3	1452291_at	Arap2	1451987_at	Arrb2
																1453564_a_at	Vps24	1452514_a_at	Kit	1452318_a_at	Hspa1b	1452108_at	Igf1r
																1453633_a_at	Rnf41	1453063_at	Cltb	1452388_at	Hspa1a	1452291_at	Arap2
																1453998_at	Smap1	1453338_at	Stam2	1452482_at	Erbb3	1452299_at	Wwp1
																1454152_a_at	Grk4	1453633_a_at	Rnf41	1452490_a_at	Ap2a2	1452318_a_at	Hspa1b
																1454626_at	Cltc	1453998_at	Smap1	1452514_a_at	Kit	1452327_at	Iqsec1
																1454759_at	Git1	1454626_at	Cltc	1452638_s_at	Dnm1l	1452388_at	Hspa1a
																1455918_at	Adrb3	1454759_at	Git1	1452994_at	Pip5k3	1452482_at	Erbb3
																1460337_at	Sh3kbp1	1455482_at	Ap2a2	1453078_at	2610002M06Rik	1452514_a_at	Kit
																1460365_a_at	Dnm1	1460337_at	Sh3kbp1	1453338_at	Stam2	1452994_at	Pip5k3
																1460444_at	Arrb1	1460444_at	Arrb1	1453564_a_at	Vps24	1453063_at	Cltb
																1460724_at	Ap2a1	1460724_at	Ap2a1	1453998_at	Smap1	1453078_at	2610002M06Rik
																				1454152_a_at	Grk4	1453564_a_at	Vps24
																				1454626_at	Cltc	1453633_a_at	Rnf41
																				1454759_at	Git1	1453998_at	Smap1
																				1455067_at	Psd4	1454037_a_at	Flt1
																				1455082_at	Cblb	1454152_a_at	Grk4
																				1455169_at	Rab11fip2	1454759_at	Git1
																				1455789_x_at	Hspa8	1454988_s_at	Rab22a
																				1455918_at	Adrb3	1455067_at	Psd4
																				1456754_at	Zfyve20	1455082_at	Cblb
																				1456797_at	Cltb	1455125_at	Centb1
																				1457252_x_at	Pld2	1455169_at	Rab11fip2
																				1457563_at	Egfr	1455918_at	Adrb3
																				1457736_at	Vps37d	1457067_at	Vps4b
																				1457864_at	Rab11fip3	1457374_at	Nedd4l
																				1457929_at	Mdm2	1457736_at	Vps37d
																				1458060_at	Ldlrap1	1457864_at	Rab11fip3
																				1459053_at	Agap1	1457929_at	Mdm2
																				1459823_at	Ehd2	1458060_at	Ldlrap1
																				1460365_a_at	Dnm1	1460365_a_at	Dnm1
																				1460444_at	Arrb1	1460420_a_at	Egfr
																				1460708_s_at	Cdc42	1460444_at	Arrb1
																				1460724_at	Ap2a1	1460724_at	Ap2a1
																				AFFX-TransRecMur/X57349_5_at	Tfrc	AFFX-TransRecMur/X57349_3_at	Tfrc
